# Supplementary material for: Mating behavior and reproductive morphology predict macroevolution of sex allocation in hermaphroditic flatworms
Source: BMC Biol. 2022 Feb 7;20:35. doi: 10.1186/s12915-022-01234-1 (PMC8822660; doi:10.1186/s12915-022-01234-1)
Supplement: Supplementary file 1 — Additional file 1: Table S1. Details on all specimens included in this study. Table S2. Mean species values for all variables. Table S3. Sample size per species for all quantitative traits. Table S4. PGLS analysis of gonadal sex allocation and various indicators of the inferred mating syndrome. Table S5. Heterozygosity estimates. Table S6. Univariate PGLS with GSA as the dependent variable. Table S7. Results from PGLS regression analysis of (A) testis size and ovary size on body size and (B) a covariate model including body size and the inferred mating syndrome. Table S8. PGLS of the residual testis and residual ovary size. Table S9. Multivariate PGLS of gonadal sex allocation using four sexual traits and body size as predictors. [file 12915_2022_1234_MOESM1_ESM.xlsx]

## Sheet: Legends
Table S1.Details on all specimens included in this study.
Short	Six letter species abbreviation
Species	Species name
ID	Internal specimen ID taking the form MTP_LS_#, visit Macrostomorpha.info for more details
accession_28S	NCBI Accession for 28S fragment
accession_RNASeq	NCBI Accession for RNA-Seq reads
Date	Documentation date
Campaign_sample	Name of field sampling trip: sample name
lat	latitude
lon	longitude
Sal	salinity of habitat
Identification	Species identification
bdSize_um	body area (square um)
sty_avg_um	stylet length (um)
sty_curveSum_avg	curviness of stylet
wb_um	width proximal stylet opening (um)
wt_um	width distal stylet opening (um)
delta_e_um	asymetry of distal thickening (um)
total_sprmLen_um	sperm length (um)
brstlLen_um_per_sperm	sperm bristle length (um)
o_um	ovary area (um^2)
t_um	testis area (um^2)
SA	Gonadal sex allocation: t_um/(t_um+o_um)
total_gonad_area	total gonad area: t_um + o_um
GSI	Gonado-somatic index: total_gonad_area/bdSize_um
Table S2. Mean species values for all variables.
Short	Six character species abbreviation
Species	Species name
Authority, Year	Taxonomic authority for described species
Taxonomic notes	Taxonomic notes
bdSize_um_mean	body area
bdLength_um_mean	body length
sty_avg_um_mean	stylet length (logum)
total_sprmLen_um_mean	sperm length (logum)
brstlLen_um_per_sperm_mean	sperm bristle length (logum)
o_um_mean	ovary area (um^2)
t_um_mean	testis area (um^2)
SA_mean	Gonadal sex allocation: t_um/(t_um+o_um)
total_gonad_area_mean	total gonad area: t_um + o_um
GSI_mean	Gonado-somatic index: total_gonad_area/bdSize_um
resid_t_um_logsqrt	species level residual testis area (log10 of square root)
resid_o_um_logsqrt	species level residual ovary area (log10 of square root)
Rec	Received sperm location(an=antrum, hy=hypodermic, both=hypodermic and in antrum)
an_complex_noc_noo	antrum complexity: sum of ant_thickness, ant_cellular_valve and ant_chamber
inferred_syndrome	inferred mating syndrome
per_site_het	heterozygosity per site in the supertranscripts
Table S3. The number of specimens analyzed per Macrostomum species for all the included quantitative traits.
Species	Species
Testis area	Sample size testis area
Ovary area	Sample size ovary area
Gonadal sex allocation	Sample size gonadal sex allocation
Body area	Sample size body area
Stylet length	Sample size stylet length
Sperm Nsp	Sample size specimens with sperm length estimates
Sperm NTotal	Sample size number of total sperm length estimates
Bristle Nsp	Sample size specimens with sperm bristle length estimates
Bristle NTotal	Sample size number of total sperm bristle length estimates
Table S4. Results from PGLS analysis of gonadal sex allocation and various indicators of the inferred mating syndrome, as well as the inferred mating syndrome including or excluding the species in clade I, respectively.
Variable	Response variable
Predictor	Predictor variable
N	Number of species
λ	estimated lambda value
Est.	Estimate of the effect
SE	Standard error of the effect
t	t-value
P	p-value
R2pred	R squared pred.
Table S5. Heterozygosity estimates.
RNA-Source	Specimen the RNA-Seq reads derrive from
ID	MTP LS ID of specimen
Short	six character species abbreviation
Reference assembly	Reference for mapping of RNA-Seq reads was either an assembly made from the same reads or a common reference assembly. If common assembly was used ist name is given here.
het_own_ref	Per site heterozygosity estimated by mapping to own reference assembly
het_common_ref	Per site heterozygosity estimated by mapping to common reference assembly
het_used	Per site heterozygosity used for final analysis (this is het_own_ref if available, het_common_ref if not)
Location	Sampling location for this sample
Multi_assembly	Indicates if the common reference was assembled from multiple individuals
Population	Indicates if specimens were collected from clearly distinct locations or if they likely are from the same population.
Table S6. Univariate PGLS with GSA as the dependent variable. For the analysis of per site heterozygosity in species assigned to the hypodermic mating syndrome, in most cases λ had the highest likelihood at a negative value and was set to zero (indicated with *). P-values of slopes <0.05 are printed in bold.
Variable	Response variable
Species grouping	Species subset
Predictor	Predictor variable
N	Number of species
λ	estimated lambda value
Est.	Estimate of the effect
SE	Standard error of the effect
t	t-value
P	p-value
R2pred	R squared pred.
Table S7. Results from PGLS regression analysis of (A) testis size and ovary size on body size and (B) a covariate model including body size and the inferred mating syndrome. The last three columns show results from tests of the allometric slope against isometry (slope of 1) in (A). P-values <0.05 are printed in bold.
Variable	Response variable
Predictor	Predictor variable
N	Number of species
λ	estimated lambda value
Est.	Estimate of the effect
SE	Standard error of the effect
t	t-value
P	p-value
R2pred	R squared pred.
tiso	t-value of test for isometry
dfiso	degrees of freedom of test for isometry
Piso	p-value of test for isometry
Table S8. PGLS of the residual testis and residual ovary size. P-values of slopes <0.05 are printed in bold.
Predictor	Predictor variable
N	Number of species
λ	estimated lambda value
Estimate	Estimate of the effect
SE	Standard error of the effect
t	t-value
P	p-value
R2pred	R squared pred.
Table S9. Multivariate PGLS of gonadal sex allocation using four sexual traits and body size as predictors, across all species (A), and for species assigned to the hypodermic (B) and reciprocal (C) mating syndrome.
Predictor	Predictor variable
N	Number of species
λ	estimated lambda value
Estimate	Estimate of the effect
SE	Standard error of the effect
t	t-value
P	p-value
R2pred	R squared pred.

## Sheet: Tab S1
Short	Species	ID	accession_28S	accession_RNASeq	Date	Campaign_sample	lat	lon	Sal	Identification	bdSize_um	sty_avg_um	sty_curveSum_avg	wb_um	wt_um	delta_e_um	total_sprmLen_um	brstlLen_um_per_sperm	o_um	t_um	SA	total_gonad_area	GSI
Macspi	Macrostomum spirale	138	NA	NA	2007-03-07	Sylt 2007: Siebprobe	54.8472	8.29806	brackish	NA	376938	NA	NA	NA	NA	NA	NA	NA	9265.49	26868.3	0.744	36133.8	0.096
Macspi	Macrostomum spirale	139	NA	NA	2007-03-07	Sylt 2007: Siebprobe	54.8472	8.29806	brackish	NA	337823	NA	NA	NA	NA	NA	NA	NA	7001.41	12468.1	0.64	19469.5	0.058
Macspi	Macrostomum spirale	141	NA	NA	2007-03-07	Sylt 2007: Siebprobe	54.8472	8.29806	brackish	NA	370839	NA	NA	NA	NA	NA	NA	NA	4194.66	19959.9	0.826	24154.5	0.065
Macbal	Macrostomum balticum	145	NA	NA	2007-03-08	Sylt 2007: D19	54.8484	8.29861	NA	NA	143997	NA	NA	NA	NA	NA	88.6268	12.2462	NA	NA	NA	NA	NA
Macbal	Macrostomum balticum	153	NA	NA	2007-03-08	Sylt 2007: D20	54.8484	8.29861	NA	NA	123810	77.6274	43.7301	17.2788	3.39348	9.98946	86.8271	14.5205	3302.83	9002.59	0.732	12305.4	0.099
Macmin	Macrostomum minutum	190	NA	NA	2007-03-12	Sylt 2007: D19	54.8484	8.29861	NA	NA	NA	62.4003	80.1452	3.90305	4.4821	0.241434	NA	NA	NA	NA	NA	NA	NA
Macmin	Macrostomum minutum	191	NA	NA	2007-03-12	Sylt 2007: I18	54.849	8.29888	NA	NA	74312	80.8576	74.7241	8.852	5.56692	0.168512	NA	NA	2755.96	11370.1	0.805	14126.1	0.19
Macten	Macrostomum tenuicauda	192	NA	NA	2007-03-12	Sylt 2007: H15	55.0385	8.39603	brackish	NA	145023	63.8232	20.5976	21.1716	15.5238	9.58294	77.386	12.6872	6775.38	8079.86	0.544	14855.2	0.102
Macmin	Macrostomum minutum	206	NA	NA	2007-03-15	Sylt 2007: M3	54.849	8.29901	NA	NA	101985	95.5893	116.284	16.1833	6.54203	0.116098	90.7087	15.3341	3863.94	14855.6	0.794	18719.5	0.184
Macten	Macrostomum tenuicauda	207	NA	NA	2007-03-15	Sylt 2007: H15	55.0385	8.39603	brackish	NA	154650	NA	NA	NA	NA	NA	NA	NA	4515.74	1573.59	0.258	6089.32	0.039
Macten	Macrostomum tenuicauda	208	NA	NA	2007-03-15	Sylt 2007: H15	55.0385	8.39603	brackish	NA	87518.9	NA	NA	NA	NA	NA	79.7547	11.2982	4319.49	3988.24	0.48	8307.72	0.095
Macten	Macrostomum tenuicauda	209	NA	NA	2007-03-15	Sylt 2007: H15	55.0385	8.39603	brackish	NA	49655.6	NA	NA	NA	NA	NA	NA	NA	NA	NA	NA	NA	NA
Macten	Macrostomum tenuicauda	210	NA	NA	2007-03-15	Sylt 2007: H15	55.0385	8.39603	brackish	NA	121468	NA	NA	NA	NA	NA	NA	NA	5933.18	6288.53	0.515	12221.7	0.101
Macten	Macrostomum tenuicauda	211	NA	NA	2007-03-15	Sylt 2007: H15	55.0385	8.39603	brackish	NA	200849	63.5344	42.6443	19.5437	4.37237	13.5104	81.9294	13.8661	14370.2	12489	0.465	26859.2	0.134
Macmin	Macrostomum minutum	212	NA	NA	2007-03-15	Sylt 2007: M3	54.849	8.29901	NA	NA	76347.5	NA	NA	NA	NA	NA	NA	NA	1648.17	5251.16	0.761	6899.33	0.09
Macmin	Macrostomum minutum	219	NA	NA	2007-03-15	Sylt 2007: T1+2	54.849	8.29888	25	NA	73724	84.6721	36.3548	13.3184	7.79864	0.103684	78.5214	15.6663	NA	NA	NA	NA	NA
Macmin	Macrostomum minutum	220	NA	NA	2007-03-15	Sylt 2007: T1+2	54.849	8.29888	25	NA	71165.4	96.9012	62.5466	13.4098	6.65049	0.682681	77.0373	15.7058	2251.62	7772.13	0.775	10023.8	0.141
Mactub	Macrostomum tuba	261	FJ715320	NA	2007-06-26	Basel 2007: Botanical Garden Victoriahaus	47.5591	7.58169	0	Molecular	1.97944e+06	402.952	146.64	26.4275	13.7086	0.252836	NA	NA	69988.7	42322.3	0.377	112311	0.057
Macgie	Macrostomum gieysztori	265	NA	NA	2007-07-05	Andalucia 2007: Spring Juzcar	36.6269	-5.17417	0	NA	264525	NA	NA	NA	NA	NA	NA	NA	12754.8	9431.31	0.425	22186.1	0.084
Macgie	Macrostomum gieysztori	266	NA	NA	2007-07-05	Andalucia 2007: Spring Juzcar	36.6269	-5.17417	0	NA	147675	NA	NA	NA	NA	NA	NA	NA	NA	NA	NA	NA	NA
Mactub	Macrostomum tuba	267	NA	NA	2007-07-05	Basel 2007: Botanical Garden Victoriahaus	47.5591	7.58169	0	NA	1.85349e+06	NA	NA	NA	NA	NA	NA	NA	NA	NA	NA	NA	NA
Machtx	Macrostomum hystrix	269	NA	NA	2007-07-17	Lignano 2007: B4	45.6429	12.9812	NA	NA	250390	NA	NA	NA	NA	NA	NA	0	16203.4	26707.8	0.622	42911.3	0.171
Machtx	Macrostomum hystrix	270	NA	NA	2007-07-17	Lignano 2007: B4	45.6429	12.9812	NA	NA	359073	NA	NA	NA	NA	NA	NA	0	12901.9	43073.7	0.77	55975.6	0.156
Macmys	Macrostomum mystrophorum	271	NA	NA	2007-07-17	Lignano 2007: B10	45.6547	13.07	brackish	NA	240477	107.905	137.893	12.7408	3.69713	2.39891	NA	NA	7810.47	11003.9	0.585	18814.4	0.078
Macmys	Macrostomum mystrophorum	272	NA	NA	2007-07-17	Lignano 2007: B10	45.6547	13.07	brackish	NA	238279	NA	NA	NA	NA	NA	NA	NA	14305.6	11892.3	0.454	26197.9	0.11
Maclon	Macrostomum longituba	273	NA	NA	2007-07-17	Lignano 2007: B7	45.6472	13.0196	brackish	NA	249327	116.951	140.266	20.2525	5.20575	1.32875	NA	NA	7749.77	8787.02	0.531	16536.8	0.066
Maclon	Macrostomum longituba	274	FJ715329	NA	2007-07-17	Lignano 2007: B7	45.6472	13.0196	brackish	Molecular	233404	112.048	147.368	26.5136	6.7333	2.77337	83.6312	12.2144	5187.31	9428.88	0.645	14616.2	0.063
Mackep	Macrostomum kepneri	275	NA	NA	2007-07-17	Lignano 2007: B7	45.6472	13.0196	NA	NA	267514	61.5952	78.307	20.7636	12.3568	14.9603	90.9413	14.391	12867.2	2614.5	0.169	15481.7	0.058
Machys	Macrostomum hystricinum	277	MT428997	NA	2007-07-17	Lignano 2007: D10	45.7144	13.385	36	Molecular	138265	41.9397	116.781	30.4946	16.4498	14.4333	33.894	0	16594.5	12016.2	0.42	28610.6	0.207
Machys	Macrostomum hystricinum	278	FJ715331	NA	2007-07-17	Lignano 2007: D10	45.7144	13.385	36	Molecular	147134	38.7759	90.6784	28.4065	16.1656	13.6356	31.746	0	7434.13	6706.07	0.474	14140.2	0.096
Maccla	Macrostomum clavituba	282	NA	NA	2007-07-18	Lignano 2007: A6	45.7564	13.1648	15	NA	46298.9	49.5379	90.6496	6.18632	2.61056	2.30651	NA	NA	NA	NA	NA	NA	NA
Mackep	Macrostomum kepneri	285	FJ715327	NA	2007-07-18	Lignano 2007: B1-4	45.6429	12.9812	2	Molecular	278439	67.9775	89.9843	24.8435	14.6228	11.5106	83.9802	14.7503	19302.5	2754.72	0.125	22057.2	0.079
Mackep	Macrostomum kepneri	286	NA	NA	2007-07-18	Lignano 2007: B1-4	45.6429	12.9812	2	NA	195606	65.4172	103.853	20.2856	4.28781	12.7418	74.4267	14.6431	8018.96	3005.37	0.273	11024.3	0.056
Mackep	Macrostomum kepneri	287	NA	NA	2007-07-18	Lignano 2007: B1-4	45.6429	12.9812	2	NA	238335	65.0001	91.8511	23.6076	3.76549	14.1632	83.0575	15.7362	15553.4	2167.66	0.122	17721.1	0.074
Mackep	Macrostomum kepneri	288	NA	NA	2007-07-20	Lignano 2007: B1-4	45.6429	12.9812	2	NA	194635	66.4141	85.6577	26.829	5.85783	13.4525	86.7959	19.0746	NA	5055.55	NA	NA	NA
Mackep	Macrostomum kepneri	289	NA	NA	2007-07-20	Lignano 2007: B1-4	45.6429	12.9812	2	NA	160613	65.2805	82.525	23.0918	2.86249	11.7896	75.6311	NA	7545.24	2851.31	0.274	10396.5	0.065
Machtx	Macrostomum hystrix	290	NA	NA	2007-07-20	Lignano 2007: B5	45.6472	13.0196	NA	NA	364365	41.5465	74.816	30.6007	12.9844	10.8953	34.2267	0	13930	17801.9	0.561	31731.9	0.087
Machtx	Macrostomum hystrix	291	NA	NA	2007-07-20	Lignano 2007: B1-4	45.6429	12.9812	NA	NA	434768	46.2733	86.3204	31.5201	2.09127	10.0593	NA	0	9786.71	31704.7	0.764	41491.4	0.095
Machtx	Macrostomum hystrix	292	NA	NA	2007-07-20	Lignano 2007: B1-4	45.6429	12.9812	NA	NA	NA	44.8466	120.121	30.5173	1.59609	9.04682	33.7231	0	NA	NA	NA	NA	NA
Mac001	Macrostomum sp. 1	302	FJ715332	NA	2007-07-22	Lignano 2007: E1-2	45.6913	13.1318	NA	Molecular	93047.2	26.8006	117.614	19.2604	17.7031	15.7045	34.6577	0	1357.38	2450.82	0.644	3808.2	0.041
Maclon	Macrostomum longituba	304	NA	NA	2007-07-21	Lignano 2007: B7	45.6472	13.0196	brackish	NA	176484	107.112	134.511	20.6541	4.22904	0.62662	81.8395	NA	5645.33	10059.3	0.641	15704.6	0.089
Mac002	Macrostomum sp. 2	311	NA	NA	2008-02-12	Pisa 2008: C3	43.5839	10.2982	6	NA	189615	NA	NA	NA	NA	NA	NA	NA	5400.86	12533.9	0.699	17934.8	0.095
Mac002	Macrostomum sp. 2	312	MT428563	NA	2008-02-12	Pisa 2008: C3	43.5839	10.2982	6	Molecular	143342	64.0723	123.747	19.7334	8.94894	5.20813	71.3333	12.1299	1672.42	4876.82	0.745	6549.24	0.046
Mac002	Macrostomum sp. 2	313	NA	NA	2008-02-12	Pisa 2008: C3	43.5839	10.2982	6	NA	265194	NA	NA	NA	NA	NA	NA	NA	6169.34	18701.3	0.752	24870.7	0.094
Macmys	Macrostomum mystrophorum	314	NA	NA	2008-02-12	Pisa 2008: D2	43.5875	10.3067	15	NA	NA	134.875	143.34	18.0181	7.52352	3.27279	NA	NA	NA	NA	NA	NA	NA
Macret	Macrostomum retortum	316	NA	NA	2008-02-13	Pisa 2008: I3+4	43.7623	10.2921	NA	NA	246618	NA	NA	NA	NA	NA	NA	NA	16737.4	16775.9	0.501	33513.3	0.136
Mac002	Macrostomum sp. 2	318	NA	NA	2008-02-13	Pisa 2008: C1	43.5839	10.2982	6	NA	118952	NA	NA	NA	NA	NA	78.3645	13.6679	6208.74	10257	0.623	16465.7	0.138
Mac002	Macrostomum sp. 2	320	NA	NA	2008-02-13	Pisa 2008: C1	43.5839	10.2982	6	NA	160361	79.5906	142.752	23.5146	6.68982	3.57555	NA	NA	13620.7	27117.8	0.666	40738.5	0.254
Macmer	Macrostomum meridionale	321	MT429042	NA	2008-02-13	Pisa 2008: C2	43.5839	10.2982	6	Molecular	124098	NA	NA	12.2091	4.39335	NA	69.8224	13.3097	4364.51	10396.9	0.704	14761.4	0.119
Macmys	Macrostomum mystrophorum	322	NA	NA	2008-02-13	Pisa 2008: C3	43.5839	10.2982	6	NA	NA	93.8141	168.12	14.7693	4.52785	0.298402	NA	NA	NA	NA	NA	NA	NA
Mac002	Macrostomum sp. 2	324	NA	NA	2008-02-13	Pisa 2008: C3	43.5839	10.2982	6	NA	223644	NA	NA	NA	NA	NA	NA	NA	6123.43	14935	0.709	21058.4	0.094
Macten	Macrostomum tenuicauda	325	MT429134	NA	2008-02-15	Pisa 2008: G11	43.6908	10.2906	8	Molecular	104357	NA	NA	NA	NA	NA	91.1092	15.5475	9568.33	4054.69	0.298	13623	0.131
Mackep	Macrostomum kepneri	326	MT429033	NA	2008-02-15	Pisa 2008: C3	43.5839	10.2982	6	Molecular	201936	81.2706	104.63	16.6468	2.71711	9.50486	NA	NA	15216	3373.63	0.181	18589.6	0.092
Mac002	Macrostomum sp. 2	327	MT428564	NA	2008-02-15	Pisa 2008: C3	43.5839	10.2982	6	Molecular	195964	NA	NA	NA	NA	NA	75.914	11.8563	8531.76	18947.3	0.69	27479.1	0.14
Mac002	Macrostomum sp. 2	328	NA	NA	2008-02-17	Pisa 2008: C3	43.5839	10.2982	6	NA	211844	72.4455	183.932	19.7818	3.15505	0.854564	NA	NA	6524.64	23160.4	0.78	29685.1	0.14
Mac002	Macrostomum sp. 2	329	NA	NA	2008-02-17	Pisa 2008: C3	43.5839	10.2982	6	NA	75951	60.5705	136.004	14.3743	3.03654	2.20765	NA	NA	405.778	5147.03	0.927	5552.8	0.073
Macind	Macrostomum inductum	330	MT429029	NA	2008-02-18	Basel 2008: Salzburger Lab Cichlid Aquaria	47.558	7.58343	0	Molecular	331047	NA	NA	NA	NA	NA	NA	NA	NA	32064.2	NA	NA	NA
Macind	Macrostomum inductum	331	MT429030	NA	2008-02-18	Basel 2008: Salzburger Lab Cichlid Aquaria	47.558	7.58343	0	Molecular	339895	87.5467	224.892	24.5891	3.16889	5.09999	71.1069	30.2279	8086.43	35670.9	0.815	43757.3	0.129
Mac002	Macrostomum sp. 2	332	NA	NA	2008-02-20	Pisa 2008: C3	43.5839	10.2982	6	NA	145622	70.5413	163.879	20.4207	4.77474	1.56626	NA	NA	4636.41	8159.23	0.638	12795.6	0.088
Mac002	Macrostomum sp. 2	334	NA	NA	2008-02-20	Pisa 2008: C3	43.5839	10.2982	6	NA	107115	NA	NA	NA	NA	NA	NA	NA	421.645	2704.49	0.865	3126.14	0.029
Mac003	Macrostomum sp. 3	336	MT428574	NA	2008-02-20	Pisa 2008: G9-10	43.6883	10.2871	8	Molecular	165053	35.9717	96.7663	18.1545	12.9732	11.4637	62.7104	1.456	6784.11	4148.25	0.379	10932.4	0.066
Mac002	Macrostomum sp. 2	337	NA	NA	2008-02-20	Pisa 2008: C3	43.5839	10.2982	6	NA	129621	NA	NA	NA	NA	NA	NA	NA	1720.68	7011.08	0.803	8731.76	0.067
Mac002	Macrostomum sp. 2	338	NA	NA	2008-02-20	Pisa 2008: C3	43.5839	10.2982	6	NA	98310	NA	NA	NA	NA	NA	NA	NA	2160.72	6448.03	0.749	8608.75	0.088
Mac002	Macrostomum sp. 2	339	NA	NA	2008-02-20	Pisa 2008: C3	43.5839	10.2982	6	NA	74900.9	NA	NA	NA	NA	NA	NA	NA	NA	NA	NA	NA	NA
Mac002	Macrostomum sp. 2	340	NA	NA	2008-02-20	Pisa 2008: C3	43.5839	10.2982	6	NA	90935.7	NA	NA	NA	NA	NA	NA	NA	3188.02	5371.36	0.628	8559.38	0.094
Macind	Macrostomum inductum	341	NA	NA	2008-02-20	Basel 2008: Salzburger Lab Cichlid Aquaria	47.558	7.58343	0	NA	123729	NA	NA	NA	NA	NA	NA	NA	6890.8	23892.1	0.776	30782.9	0.249
Macind	Macrostomum inductum	343	NA	NA	2008-03-14	Innsbruck 2008: Pelster Lab Aquaria	47.2644	11.3425	0	NA	NA	NA	197.51	NA	NA	NA	NA	NA	NA	NA	NA	NA	NA
Macgie	Macrostomum gieysztori	344	NA	NA	2008-03-31	Andalucia 2008: Spring Juzcar	36.6269	-5.17417	0	NA	506178	152.657	174.009	29.1215	5.33049	0.112457	62.6563	10.1688	49545.1	36373.8	0.423	85918.8	0.17
Macgie	Macrostomum gieysztori	345	NA	NA	2008-03-31	Andalucia 2008: Spring Igualeja	36.6326	-5.11762	0	NA	325586	161.946	156.208	34.0483	11.8389	4.60912	NA	NA	16722.5	21398.7	0.561	38121.2	0.117
Macgie	Macrostomum gieysztori	346	NA	NA	2008-04-01	Andalucia 2008: Spring Juzcar	36.6269	-5.17417	0	NA	418280	155.966	203.685	33.63	14.0366	9.08817	47.49	8.95363	NA	NA	NA	NA	NA
Macgie	Macrostomum gieysztori	347	NA	NA	2008-04-01	Andalucia 2008: Spring Juzcar	36.6269	-5.17417	0	NA	561919	152.1	212.59	14.4004	4.92501	1.13197	NA	NA	21639	42772.4	0.664	64411.5	0.115
Macgie	Macrostomum gieysztori	348	NA	NA	2008-04-01	Andalucia 2008: Spring Juzcar	36.6269	-5.17417	0	NA	450874	133.456	175.927	30.2258	10.527	5.02177	65.1331	NA	21255.1	26344.6	0.553	47599.7	0.106
Macpoz	Macrostomum poznaniense	351	MT429065	NA	2008-07-14	Innsbruck 2008: Meyer Zebrafish	47.2644	11.3425	0	Molecular	156062	71.6983	93.8024	21.3249	9.39353	3.77958	42.0153	2.59544	8462.48	5425.1	0.391	13887.6	0.089
Macpoz	Macrostomum poznaniense	353	NA	NA	2008-07-14	Innsbruck 2008: Meyer Zebrafish	47.2644	11.3425	0	NA	168765	61.1909	75.4601	17.8754	3.85213	2.78946	NA	NA	12451.9	5293.8	0.298	17745.7	0.105
Macpoz	Macrostomum poznaniense	354	NA	NA	2008-07-14	Innsbruck 2008: Meyer Zebrafish	47.2644	11.3425	0	NA	129221	NA	NA	NA	NA	NA	NA	NA	8307.9	4628.52	0.358	12936.4	0.1
Macten	Macrostomum tenuicauda	357	NA	NA	2008-07-27	Tvaerminne 2008: A11	59.8448	23.2494	brackish	NA	135100	74.2638	42.1101	17.245	3.43477	9.54516	82.9468	13.5676	3352.53	3279.92	0.495	6632.45	0.049
Macham	Macrostomum hamatum	359	NA	NA	2008-07-27	Tvaerminne 2008: C18	59.8177	23.2518	NA	NA	283167	NA	NA	NA	NA	NA	53.8683	13.2646	7757.18	12810.8	0.623	20567.9	0.073
Macham	Macrostomum hamatum	360	NA	NA	2008-07-27	Tvaerminne 2008: C18	59.8177	23.2518	NA	NA	247419	113.238	174.496	23.7673	10.2252	7.47866	54.1747	12.7483	9311.55	23788	0.719	33099.6	0.134
Macham	Macrostomum hamatum	364	NA	NA	2008-07-30	Tvaerminne 2008: G11	59.8197	23.2549	6	NA	NA	179.356	168.218	19.0917	23.6956	16.2311	NA	NA	NA	NA	NA	NA	NA
Maccur	Macrostomum curvituba	365	MT428904	NA	2008-08-04	Tvaerminne 2008: G Mass	59.8197	23.2549	6	Molecular	369218	87.9333	115.747	16.7928	4.07418	0.140579	76.2273	8.96562	10520.4	2915.75	0.217	13436.1	0.036
Maccur	Macrostomum curvituba	367	NA	NA	2008-08-04	Tvaerminne 2008: G Mass	59.8197	23.2549	6	NA	249045	86.2256	101.661	26.9213	7.87667	0.316129	NA	NA	9886.25	8014.65	0.448	17900.9	0.072
Maccur	Macrostomum curvituba	368	NA	NA	2008-08-04	Tvaerminne 2008: G Mass	59.8197	23.2549	6	NA	206672	83.0772	161.184	27.7053	4.52452	0.390202	79.4207	9.28232	NA	4156.36	NA	NA	NA
Maccur	Macrostomum curvituba	369	NA	NA	2008-08-04	Tvaerminne 2008: G Mass	59.8197	23.2549	6	NA	209097	89.0556	93.4398	22.6552	5.40374	0.654836	NA	NA	NA	NA	NA	NA	NA
Maccur	Macrostomum curvituba	370	NA	NA	2008-08-04	Tvaerminne 2008: G Mass	59.8197	23.2549	6	NA	278860	87.3328	76.7567	21.627	6.68934	0.405516	74.2208	8.07673	4864.93	8103.57	0.625	12968.5	0.047
Machtx	Macrostomum hystrix	374	NA	NA	2008-08-05	Tvaerminne 2008: C16	59.8175	23.2517	NA	NA	101407	NA	NA	NA	NA	NA	32.1727	0	3177.62	1114.33	0.26	4291.95	0.042
Machtx	Macrostomum hystrix	375	MT428981	NA	2008-08-05	Tvaerminne 2008: C16	59.8175	23.2517	NA	Molecular	NA	32.4673	42.4489	16.8599	3.49636	12.4363	NA	0	NA	NA	NA	NA	NA
Machtx	Macrostomum hystrix	376	NA	NA	2008-08-05	Tvaerminne 2008: C16	59.8175	23.2517	NA	NA	186942	42.7887	59.5478	26.9232	2.16673	9.1162	40.4621	0	NA	NA	NA	NA	NA
Machtx	Macrostomum hystrix	378	NA	NA	2008-08-05	Tvaerminne 2008: C16	59.8175	23.2517	NA	NA	156067	42.1028	75.2407	26.4617	12.5252	10.0027	32.37	0	8221.86	16730.5	0.67	24952.3	0.16
Macmin	Macrostomum minutum	379	NA	NA	2008-08-05	Tvaerminne 2008: D3-4	59.8224	22.9721	brackish	NA	NA	75.001	40.3064	9.59569	4.57385	0.0539882	NA	NA	NA	NA	NA	NA	NA
Machtx	Macrostomum hystrix	381	NA	NA	2008-08-05	Tvaerminne 2008: I11	59.831	23.1432	NA	NA	191979	NA	NA	NA	NA	NA	39.1304	0	12931.9	34280.8	0.726	47212.8	0.246
Macmin	Macrostomum minutum	382	NA	NA	2008-08-06	Tvaerminne 2008: D3-4	59.8224	22.9721	brackish	NA	NA	82.6138	32.5672	9.69644	6.79694	1.05129	NA	NA	NA	NA	NA	NA	NA
Macmin	Macrostomum minutum	383	NA	NA	2008-08-06	Tvaerminne 2008: D3-4	59.8224	22.9721	brackish	NA	66489.9	NA	NA	8.49374	4.14229	NA	NA	NA	NA	NA	NA	NA	NA
Macfin	Macrostomum finnlandense	388	MT428925	NA	2008-08-06	Tvaerminne 2008: K5	60.0522	23.6719	0	Molecular	249631	54.1176	87.5845	17.6542	2.9116	14.3261	NA	NA	18580.5	6315.88	0.254	24896.4	0.1
Macmin	Macrostomum minutum	389	NA	NA	2008-08-07	Tvaerminne 2008: H2	59.8225	22.9726	brackish	NA	NA	83.1066	28.3764	9.3957	5.96519	0.0821955	NA	NA	NA	NA	NA	NA	NA
Macbal	Macrostomum balticum	393	NA	NA	2008-08-07	Tvaerminne 2008: H18	59.8253	22.9845	NA	NA	62735.8	NA	NA	NA	NA	NA	83.3686	11.0262	NA	NA	NA	NA	NA
Macfin	Macrostomum finnlandense	395	NA	NA	2008-08-08	Tvaerminne 2008: K5	60.0522	23.6719	0	NA	192838	59.2794	139.633	18.8416	11.4437	10.261	50.5512	2.15637	12924	5573.08	0.301	18497.1	0.096
Macham	Macrostomum hamatum	409	NA	NA	2008-08-08	Tvaerminne 2008: P6	59.8192	23.26	0	NA	222137	119.108	191.395	11.2058	2.4552	9.2178	NA	NA	3500.59	5102.11	0.593	8602.69	0.039
Macrst	Macrostomum rostratum	410	NA	NA	2008-08-08	Tvaerminne 2008: K5	60.0522	23.6719	0	NA	278436	NA	NA	NA	NA	NA	NA	0	16026.7	5702.95	0.262	21729.7	0.078
Macfin	Macrostomum finnlandense	411	MT428926	NA	2008-08-08	Tvaerminne 2008: K5	60.0522	23.6719	0	Molecular	132785	NA	NA	NA	NA	NA	NA	NA	14483.9	4832.3	0.25	19316.2	0.145
Macmin	Macrostomum minutum	416	NA	NA	2008-08-09	Tvaerminne 2008: R4	59.8225	22.9726	brackish	NA	80641.4	70.1872	28.862	7.8669	4.97602	0.313949	NA	NA	3400.58	6173.83	0.645	9574.41	0.119
Macten	Macrostomum tenuicauda	426	NA	NA	2008-08-11	Tvaerminne 2008: T4	59.8448	23.2494	brackish	NA	NA	NA	NA	NA	NA	NA	83.7691	12.4037	NA	NA	NA	NA	NA
Macrst	Macrostomum rostratum	432	MT429105	NA	2008-08-11	Tvaerminne 2008: V8	60.0917	23.5294	1	Molecular	300454	53.7839	105.934	22.5603	30.7726	26.4867	54.979	0	23845.3	5764.38	0.195	29609.7	0.099
Macrst	Macrostomum rostratum	434	NA	NA	2008-08-12	Tvaerminne 2008: V7	60.0917	23.5294	1	NA	140113	41.0588	82.9441	12.0641	30.1352	26.0221	54.326	0	29403	10893.6	0.27	40296.5	0.288
Macrst	Macrostomum rostratum	435	NA	NA	2008-08-12	Tvaerminne 2008: V7	60.0917	23.5294	1	NA	307925	58.5078	101.895	24.4634	22.0981	19.1653	64.2288	0	17388.9	8327.07	0.324	25716	0.084
Machtx	Macrostomum hystrix	439	NA	NA	2008-08-12	Tvaerminne 2008: T8	59.8451	23.248	NA	NA	99308.1	NA	NA	NA	NA	NA	NA	0	5666.48	11164.3	0.663	16830.8	0.169
Machtx	Macrostomum hystrix	440	NA	NA	2008-08-12	Tvaerminne 2008: T8	59.8451	23.248	NA	NA	NA	NA	NA	NA	NA	NA	NA	0	12851	24158.5	0.653	37009.5	NA
Macrst	Macrostomum rostratum	441	NA	NA	2008-08-12	Tvaerminne 2008: V7	60.0917	23.5294	1	NA	NA	NA	NA	NA	NA	NA	52.351	0	NA	NA	NA	NA	NA
Mac004	Macrostomum sp. 4	442	MT428579	NA	2008-08-12	Tvaerminne 2008: V7	60.0917	23.5294	1	Molecular	68176.2	45.1428	127.839	15.7193	2.07701	7.57274	41.3102	8.67802	2851.13	675.182	0.191	3526.31	0.052
Macrst	Macrostomum rostratum	444	NA	NA	2008-08-13	Tvaerminne 2008: V7	60.0917	23.5294	1	NA	211536	NA	NA	NA	NA	NA	NA	0	19995.2	6674.86	0.25	26670.1	0.126
Macrst	Macrostomum rostratum	445	NA	NA	2008-08-13	Tvaerminne 2008: V7	60.0917	23.5294	1	NA	147356	NA	NA	NA	NA	NA	NA	0	NA	NA	NA	NA	NA
Macrst	Macrostomum rostratum	464	NA	NA	2008-08-13	Tvaerminne 2008: V6	60.0917	23.5294	1	NA	162356	46.8608	151.946	20.9674	24.2846	19.9815	58.0903	0	NA	NA	NA	NA	NA
Macten	Macrostomum tenuicauda	471	NA	NA	2008-08-14	Tvaerminne 2008: S15	59.8404	23.2368	brackish	NA	108079	NA	NA	NA	NA	NA	NA	NA	5131.11	3599.88	0.412	8730.99	0.081
Macten	Macrostomum tenuicauda	472	NA	NA	2008-08-14	Tvaerminne 2008: S15	59.8404	23.2368	brackish	NA	146223	69.1683	57.2486	9.62504	2.83051	4.03426	NA	NA	3039.22	3349.7	0.524	6388.93	0.044
Macten	Macrostomum tenuicauda	473	NA	NA	2008-08-14	Tvaerminne 2008: S15	59.8404	23.2368	brackish	NA	140597	NA	NA	NA	NA	NA	NA	NA	1969.09	5048.97	0.719	7018.07	0.05
Macten	Macrostomum tenuicauda	474	NA	NA	2008-08-14	Tvaerminne 2008: S15	59.8404	23.2368	brackish	NA	109669	NA	NA	NA	NA	NA	NA	NA	4228.29	5640.37	0.572	9868.66	0.09
Macten	Macrostomum tenuicauda	475	NA	NA	2008-08-14	Tvaerminne 2008: S15	59.8404	23.2368	brackish	NA	78439.3	NA	NA	NA	NA	NA	NA	NA	4830.58	5042.6	0.511	9873.18	0.126
Macten	Macrostomum tenuicauda	476	NA	NA	2008-08-14	Tvaerminne 2008: S15	59.8404	23.2368	brackish	NA	NA	NA	NA	NA	NA	NA	NA	NA	2599.59	2711.45	0.511	5311.04	NA
Macten	Macrostomum tenuicauda	477	NA	NA	2008-08-14	Tvaerminne 2008: S15	59.8404	23.2368	brackish	NA	129087	65.0782	24.042	11.0196	2.74134	6.45318	NA	NA	4800.95	4836.63	0.502	9637.58	0.075
Macten	Macrostomum tenuicauda	478	NA	NA	2008-08-14	Tvaerminne 2008: S15	59.8404	23.2368	brackish	NA	73914.1	NA	NA	NA	NA	NA	NA	NA	NA	NA	NA	NA	NA
Macten	Macrostomum tenuicauda	479	NA	NA	2008-08-14	Tvaerminne 2008: S15	59.8404	23.2368	brackish	NA	140006	71.2957	23.5555	12.8087	9.58698	7.0884	89.2082	14.5656	5446.09	9397.58	0.633	14843.7	0.106
Macgie	Macrostomum gieysztori	490	NA	NA	2008-04-02	Andalucia 2008: Springs Juzcar/Igualeja	36.6326	-5.11762	0	NA	438763	NA	NA	NA	NA	NA	NA	NA	3667.76	22132.8	0.858	25800.5	0.059
Macgie	Macrostomum gieysztori	492	NA	NA	2008-04-04	Andalucia 2008: Springs Juzcar/Igualeja	36.6326	-5.11762	0	NA	345452	NA	NA	NA	NA	NA	NA	NA	13926.4	22378.4	0.616	36304.8	0.105
Macgie	Macrostomum gieysztori	493	NA	NA	2008-04-05	Andalucia 2008: Springs Juzcar/Igualeja	36.6326	-5.11762	0	NA	269600	NA	NA	NA	NA	NA	NA	NA	9467.7	17446.2	0.648	26913.9	0.1
Macgie	Macrostomum gieysztori	496	NA	NA	2008-04-08	Andalucia 2008: Springs Juzcar/Igualeja	36.6326	-5.11762	0	NA	366385	NA	NA	NA	NA	NA	NA	NA	9105.29	18393.9	0.669	27499.2	0.075
Macqui	Macrostomum quiritium	503	NA	NA	2008-09-02	Basel 2008: Salzburger Lab Cichlid Aquaria	47.558	7.58343	0	NA	NA	NA	NA	NA	NA	NA	55.9829	6.50209	NA	NA	NA	NA	NA
Macqui	Macrostomum quiritium	504	NA	NA	2008-09-02	Basel 2008: Salzburger Lab Cichlid Aquaria	47.558	7.58343	0	NA	798399	NA	NA	NA	NA	NA	59.4738	6.3922	31064.9	7014.54	0.184	38079.5	0.048
Macrst	Macrostomum rostratum	505	MT429106	NA	2008-10-09	Uppland 2008: A3	59.8601	17.864	0	Molecular	313702	NA	NA	NA	NA	NA	NA	0	36629.8	3135.19	0.079	39765	0.127
Macrst	Macrostomum rostratum	506	NA	NA	2008-10-09	Uppland 2008: A8+9	59.8601	17.864	0	NA	168137	40.1047	83.6604	15.6901	28.2084	24.7141	NA	0	11620.1	4721.71	0.289	16341.8	0.097
Macrst	Macrostomum rostratum	507	NA	NA	2008-10-09	Uppland 2008: B1+2	59.8674	17.9462	0	NA	269921	42.3088	88.4471	16.5117	4.05642	22.6305	NA	0	NA	NA	NA	NA	NA
Macten	Macrostomum tenuicauda	508	MT429137	NA	2008-10-09	Uppland 2008: E4	59.9236	18.9026	6	Molecular	71630	NA	NA	NA	NA	NA	NA	NA	NA	1068.53	NA	NA	NA
Mac011	Macrostomum sp. 11	522	NA	NA	2009-01-12	Mangrove Bay 2009: Beach Transect	25.8709	34.4179	40	NA	49955.7	105.557	159.862	5.16525	NA	NA	34.6915	11.3947	1449.48	5940.96	0.804	7390.43	0.148
Mac005	Macrostomum sp. 5	523	MT428584	NA	2009-01-12	Mangrove Bay 2009: Beach Transect	25.8709	34.4179	40	Molecular	59181.3	30.8294	41.7585	8.06717	5.55251	0.153385	98.0977	12.7196	1058.42	1672.5	0.612	2730.92	0.046
Mac011	Macrostomum sp. 11	525	MT428601	NA	2009-01-13	Mangrove Bay 2009: Beach Transect	25.8709	34.4179	40	Molecular	46283.5	107.772	154.821	5.82603	3.95638	1.13471	NA	NA	NA	NA	NA	NA	NA
Mac006	Macrostomum sp. 6	529	MT428585	NA	2009-01-13	Mangrove Bay 2009: Mangrove Sample	25.8705	34.4173	40	Molecular	105567	22.9524	74.3479	16.4309	1.55519	12.6433	NA	0	3694.01	3201.21	0.464	6895.22	0.065
Mac006	Macrostomum sp. 6	530	MT428586	NA	2009-01-13	Mangrove Bay 2009: Mangrove Sample	25.8705	34.4173	40	Molecular	76121	20.1454	53.2221	17.5521	1.53066	11.9487	28.1371	0	23060.1	6470.67	0.219	29530.7	0.388
Macpoz	Macrostomum poznaniense	531	NA	NA	2009-01-18	Montpellier 2009: Jarne Lab Snail Aquaria Bulinus MA-4	43.639	3.8639	0	NA	493287	NA	NA	NA	NA	NA	NA	NA	41339.7	1460.89	0.034	42800.5	0.087
Macpoz	Macrostomum poznaniense	532	MT429066	NA	2009-01-18	Montpellier 2009: Jarne Lab Snail Aquaria Bulinus MA-4	43.639	3.8639	0	Molecular	344772	NA	NA	NA	NA	NA	NA	NA	23914.6	1389.72	0.055	25304.3	0.073
Macind	Macrostomum inductum	533	NA	NA	2009-01-18	Montpellier 2009: Jarne Lab Snail Aquaria Bulinus KO-6	43.639	3.8639	0	NA	257714	NA	NA	NA	NA	NA	68.553	25.2969	6800.51	10732.3	0.612	17532.8	0.068
Macjan	Macrostomum janickei	536	NA	NA	2009-02-13	Montpellier 2009: B14	43.5008	3.87226	10	NA	400951	74.5392	112.621	30.5122	6.8739	4.66262	78.4223	13.531	3823.27	23944.1	0.862	27767.4	0.069
Macjan	Macrostomum janickei	537	MK684168	NA	2009-02-13	Montpellier 2009: B14	43.5008	3.87226	10	Molecular	423686	70.7795	134.025	21.7816	4.47822	3.62163	82.5613	14.8036	13475	29011.8	0.683	42486.8	0.1
Macaxi	Macrostomum axi	538	NA	NA	2009-05-22	Lignano 2009: B4 Site	45.6342	13.076	25	NA	65674.6	55.1951	75.2155	8.67717	6.41547	2.10546	NA	NA	NA	NA	NA	NA	NA
Macaxi	Macrostomum axi	539	NA	NA	2009-05-22	Lignano 2009: B4 Site	45.6342	13.076	25	NA	65674.6	58.0228	35.3404	11.8542	2.31123	5.9476	NA	NA	1336.59	1586.92	0.543	2923.51	0.045
Macaxi	Macrostomum axi	540	NA	NA	2009-05-22	Lignano 2009: B4 Site	45.6342	13.076	25	NA	82377.8	57.7939	42.2285	7.77972	2.51016	5.98453	NA	NA	NA	NA	NA	NA	NA
Macaxi	Macrostomum axi	541	NA	NA	2009-05-22	Lignano 2009: B4 Site	45.6342	13.076	25	NA	49022.3	NA	NA	NA	NA	NA	NA	NA	1076.51	2544.39	0.703	3620.91	0.074
Maclig	Macrostomum lignano	542	NA	NA	2009-05-22	Lignano 2009: B4 Site	45.6342	13.076	25	NA	47996.4	NA	NA	NA	NA	NA	NA	NA	2530.82	3832.02	0.602	6362.83	0.133
Maclig	Macrostomum lignano	545	NA	NA	2009-05-22	Lignano 2009: B4 Site	45.6342	13.076	25	NA	99411.2	NA	NA	NA	NA	NA	NA	NA	3132.09	5908.13	0.654	9040.22	0.091
Macerm	Macrostomum ermini	561	MT428913	NA	2009-05-28	Lignano 2009: P1	45.6342	13.076	NA	Molecular	NA	132.424	267.077	8.27913	4.07266	3.99929	53.9581	22.6447	NA	NA	NA	NA	NA
Maccla	Macrostomum clavituba	562	NA	NA	2009-06-01	Lignano 2009: Alpha1	45.6915	13.1313	25	NA	83602.4	52.4544	104.915	8.23925	3.00311	2.49049	NA	NA	NA	NA	NA	NA	NA
Macspi	Macrostomum spirale	564	NA	NA	2009-06-01	Lignano 2009: Alpha1	45.6915	13.1313	25	NA	93859.4	NA	NA	NA	NA	NA	NA	NA	NA	NA	NA	NA	NA
Maccla	Macrostomum clavituba	566	NA	NA	2009-06-01	Lignano 2009: Alpha1	45.6915	13.1313	25	NA	75615.5	NA	NA	NA	NA	NA	NA	NA	4329.13	8524.47	0.663	12853.6	0.17
Maclig	Macrostomum lignano	575	NA	NA	2009-06-04	Lignano 2009: S5	45.7227	13.3791	25	NA	NA	NA	61.1484	NA	NA	NA	NA	NA	NA	NA	NA	NA	NA
Maclig	Macrostomum lignano	576	NA	NA	2009-06-04	Lignano 2009: S5	45.7227	13.3791	25	NA	NA	NA	57.5544	NA	NA	NA	NA	NA	NA	NA	NA	NA	NA
Maccla	Macrostomum clavituba	578	NA	NA	2009-06-04	Lignano 2009: Alpha1-3	45.6915	13.1313	NA	NA	78009.2	54.0441	103.947	7.23225	3.35972	1.51579	NA	NA	2757.47	9649.96	0.778	12407.4	0.159
Maccla	Macrostomum clavituba	579	NA	NA	2009-06-04	Lignano 2009: Alpha1-3	45.6915	13.1313	NA	NA	105687	55.3073	91.8189	10.6285	4.05647	2.06094	57.0144	19.0203	3986.03	9071.03	0.695	13057.1	0.124
Mac009	Macrostomum sp. 9	581	MT428592	NA	2009-07-07	Great Smoky Mountains National Park 2009: Cades Cove	35.5964	-83.8391	0	Molecular	NA	NA	81.1253	NA	NA	NA	NA	NA	NA	NA	NA	NA	NA
Macbal	Macrostomum balticum	584	NA	NA	2009-08-16	Zeeland 2009: A1	51.8292	4.02889	20	NA	NA	NA	NA	NA	NA	NA	80.7781	12.1709	NA	NA	NA	NA	NA
Macbal	Macrostomum balticum	585	MT428898	NA	2009-08-16	Zeeland 2009: A1	51.8292	4.02889	20	Molecular	110077	NA	NA	NA	NA	NA	78.065	12.3655	5327.59	10093	0.655	15420.6	0.14
Mactub	Macrostomum tuba	586	KP730549	NA	2009-10-07	Smithville Dam 2009: Boat Ramp	34.0652	-88.4171	0	Molecular	591909	NA	NA	NA	NA	NA	NA	NA	NA	NA	NA	NA	NA
Mactub	Macrostomum tuba	587	NA	NA	2009-10-07	Smithville Dam 2009: Boat Ramp	34.0652	-88.4171	0	NA	550625	345.883	104.352	12.2827	8.60399	0.330174	48.7102	8.63077	NA	48001.8	NA	NA	NA
Macpoz	Macrostomum poznaniense	592	NA	NA	2009-12-10	Innsbruck 2009: Meyer Lab Zebrafish Aquaria	47.2644	11.3425	0	NA	211812	79.5126	43.5849	19.4967	4.54853	0.0341742	NA	NA	NA	NA	NA	NA	NA
Macpoz	Macrostomum poznaniense	594	NA	NA	2009-12-10	Innsbruck 2009: Meyer Lab Zebrafish Aquaria	47.2644	11.3425	0	NA	225458	75.3188	66.6135	20.9398	5.49028	0	29.286	NA	10287.5	7832.07	0.432	18119.5	0.08
Macpoz	Macrostomum poznaniense	595	NA	NA	2009-12-11	Innsbruck 2009: Meyer Lab Zebrafish Aquaria	47.2644	11.3425	0	NA	217629	66.7552	50.9369	8.10878	3.74862	0.367468	NA	NA	NA	NA	NA	NA	NA
Macpoz	Macrostomum poznaniense	598	NA	NA	2009-12-11	Innsbruck 2009: Meyer Lab Zebrafish Aquaria	47.2644	11.3425	0	NA	107615	NA	NA	NA	NA	NA	NA	NA	1777.61	1818.25	0.506	3595.86	0.033
Macind	Macrostomum inductum	599	MT429031	NA	2009-12-11	Innsbruck 2009: Pelster Lab Aquaria	47.2644	11.3425	0	Molecular	361394	NA	NA	NA	NA	NA	NA	NA	12093.9	39705.1	0.767	51799	0.143
Macind	Macrostomum inductum	600	NA	NA	2009-12-11	Innsbruck 2009: Pelster Lab Aquaria	47.2644	11.3425	0	NA	227538	NA	NA	NA	NA	NA	NA	NA	7982.01	17914.9	0.692	25896.9	0.114
Macind	Macrostomum inductum	601	NA	NA	2009-12-11	Innsbruck 2009: Pelster Lab Aquaria	47.2644	11.3425	0	NA	165452	NA	NA	NA	NA	NA	NA	NA	NA	NA	NA	NA	NA
Macdis	Macrostomum distinguendum	602	NA	NA	2010-04-25	Pisa 2010: B1-2	43.6907	10.2906	5	NA	281902	19.35	36.5853	13.8726	4.56638	17.0438	47.0905	0	33415.6	5190.43	0.134	38606.1	0.137
Macdis	Macrostomum distinguendum	603	NA	NA	2010-04-25	Pisa 2010: A1-3	43.7577	10.2925	5	NA	327076	NA	NA	NA	NA	NA	NA	0	34117.7	4990.62	0.128	39108.4	0.12
Macdis	Macrostomum distinguendum	604	MT428912	NA	2010-04-25	Pisa 2010: A1-3	43.7577	10.2925	5	Molecular	302761	33.3805	44.5949	19.7716	4.47778	17.0108	NA	0	34562.3	9409.37	0.214	43971.6	0.145
Macdis	Macrostomum distinguendum	605	NA	NA	2010-04-25	Pisa 2010: A1-3	43.7577	10.2925	5	NA	414152	46.3775	56.2512	14.7397	4.6678	18.3016	31.1054	0	39312.3	9615.27	0.197	48927.6	0.118
Macmys	Macrostomum mystrophorum	606	MT429048	NA	2010-04-26	Pisa 2010: C2	43.5839	10.2983	5	Molecular	286606	NA	NA	NA	NA	NA	70.4666	12.7918	NA	NA	NA	NA	NA
Macrst	Macrostomum rostratum	607	MT429107	NA	2010-04-26	Pisa 2010: B1-2	43.6907	10.2906	2	Molecular	250632	52.2133	63.5127	20.2605	4.14182	25.2423	NA	0	25637.3	6378.98	0.199	32016.3	0.128
Macdis	Macrostomum distinguendum	608	NA	NA	2010-04-26	Pisa 2010: B1-8	43.6907	10.2906	5	NA	NA	59.7744	78.8528	38.2234	3.41158	17.8875	NA	0	NA	NA	NA	NA	NA
Macdis	Macrostomum distinguendum	609	NA	NA	2010-04-26	Pisa 2010: B1-8	43.6907	10.2906	5	NA	484513	43.7707	75.2816	13.8113	2.81717	16.1051	34.8834	0	38890.9	6419.39	0.142	45310.3	0.094
Mac003	Macrostomum sp. 3	620	NA	NA	2010-04-27	Pisa 2010: B10-18	43.6859	10.2848	5	NA	183644	25.4869	41.3468	13.073	1.89011	11.7141	NA	NA	8189.77	2162.78	0.209	10352.6	0.056
Machys	Macrostomum hystricinum	625	MT428999	NA	2010-04-27	Elba 2010: D2	42.8087	10.1418	40	Molecular	338986	27.1911	91.4902	14.0724	12.0297	10.6036	31.9761	0	29155.3	4259.85	0.127	33415.2	0.099
Machys	Macrostomum hystricinum	713	MT429000	NA	2010-05-06	Elba 2010: N15	42.7315	10.1575	40	Molecular	138242	30.6588	75.9218	16.7675	5.83263	12.3751	31.7725	0	NA	NA	NA	NA	NA
Macdis	Macrostomum distinguendum	732	NA	NA	2010-05-12	Pisa 2010: O13	43.7717	10.2778	NA	NA	434229	47.0288	42.8427	30.5484	23.0806	18.1806	44.2461	0	29124.7	11184.6	0.277	40309.4	0.093
Macdis	Macrostomum distinguendum	733	NA	NA	2010-05-12	Pisa 2010: O13	43.7717	10.2778	NA	NA	185230	NA	NA	NA	NA	NA	NA	0	11223.5	4649.22	0.293	15872.7	0.086
Macrst	Macrostomum rostratum	734	NA	NA	2010-05-12	Pisa 2010: B1-8	43.6907	10.2906	2	NA	94101	NA	NA	NA	NA	NA	NA	0	6982.32	3226.38	0.316	10208.7	0.108
Macrst	Macrostomum rostratum	735	NA	NA	2010-05-12	Pisa 2010: B1-8	43.6907	10.2906	2	NA	467637	NA	NA	NA	NA	NA	NA	0	37891.2	9408.34	0.199	47299.5	0.101
Macdis	Macrostomum distinguendum	736	NA	NA	2010-05-12	Pisa 2010: O13	43.7717	10.2778	NA	NA	450680	NA	NA	NA	NA	NA	NA	0	31515	8633.98	0.215	40149	0.089
Machtx	Macrostomum hystrix	737	NA	NA	2010-05-12	Pisa 2010: B10-18	43.6859	10.2848	5	NA	296319	NA	NA	NA	NA	NA	NA	0	10695.9	36590.8	0.774	47286.7	0.16
Machtx	Macrostomum hystrix	738	NA	NA	2010-05-12	Pisa 2010: B10-18	43.6859	10.2848	5	NA	222571	NA	NA	NA	NA	NA	NA	0	6211	25121.8	0.802	31332.8	0.141
Macdis	Macrostomum distinguendum	740	NA	NA	2010-05-12	Pisa 2010: O12	43.7717	10.2778	NA	NA	498438	20.0707	61.0632	7.06873	1.38872	5.41152	NA	0	39679.2	16998.3	0.3	56677.4	0.114
Machtx	Macrostomum hystrix	741	NA	NA	2010-05-12	Pisa 2010: B10-18	43.6859	10.2848	5	NA	211657	NA	NA	NA	NA	NA	NA	0	6798.71	12536	0.648	19334.7	0.091
Machtx	Macrostomum hystrix	742	NA	NA	2010-05-12	Pisa 2010: B10-18	43.6859	10.2848	5	NA	333064	NA	NA	NA	NA	NA	NA	0	8115.6	26653.4	0.767	34769	0.104
Machtx	Macrostomum hystrix	743	NA	NA	2010-05-12	Pisa 2010: B10-18	43.6859	10.2848	5	NA	227116	NA	NA	NA	NA	NA	NA	0	8170.04	19134.1	0.701	27304.2	0.12
Macdis	Macrostomum distinguendum	744	NA	NA	2010-05-12	Pisa 2010: O13	43.7717	10.2778	NA	NA	496060	NA	NA	NA	NA	NA	NA	0	26711.5	7854.26	0.227	34565.8	0.07
Macrst	Macrostomum rostratum	749	NA	NA	2010-05-12	Pisa 2010: O19-20	43.7578	10.2927	NA	NA	476110	NA	NA	NA	NA	NA	NA	0	55934.4	7098.53	0.113	63032.9	0.132
Macrst	Macrostomum rostratum	751	NA	NA	2010-05-12	Pisa 2010: O21-23	43.7578	10.2926	NA	NA	176874	NA	NA	NA	NA	NA	NA	0	9643.42	3984.03	0.292	13627.4	0.077
Macret	Macrostomum retortum	758	NA	NA	2010-05-16	Pisa 2010: O13	43.7717	10.2778	NA	NA	189545	180.713	249.367	26.8045	7.59536	1.96387	NA	26.6466	NA	NA	NA	NA	NA
Macret	Macrostomum retortum	760	MT429096	NA	2010-05-16	Pisa 2010: O13	43.7717	10.2778	NA	Molecular	273171	173.373	299.475	31.5654	3.63441	0.962278	70.7956	27.923	6732.19	12351.6	0.647	19083.8	0.07
Macret	Macrostomum retortum	761	NA	NA	2010-05-16	Pisa 2010: O13	43.7717	10.2778	NA	NA	349672	NA	NA	NA	NA	NA	NA	NA	13857.9	33837.7	0.709	47695.6	0.136
Macret	Macrostomum retortum	762	NA	NA	2010-05-16	Pisa 2010: O13	43.7717	10.2778	NA	NA	191524	NA	NA	NA	NA	NA	63.4369	25.4422	NA	NA	NA	NA	NA
Mactub	Macrostomum tuba	763	MT429144	NA	2010-06-21	Sao Leopoldo 2010: BA45	-29.5328	-50.7303	0	Molecular	525905	375.934	114.891	14.0734	7.96289	1.40786	56.6251	9.28507	51659.5	35053.4	0.404	86712.9	0.165
Mac010	Macrostomum sp. 10	766	NA	NA	2010-06-21	Sao Leopoldo 2010: BA18	-29.606	-51.3666	0	NA	689015	NA	NA	NA	NA	NA	NA	NA	NA	NA	NA	NA	NA
Maceve	Macrostomum evelinae	768	MT428914	NA	2010-06-21	Sao Leopoldo 2010: BA30	-29.3517	-49.7307	37	Molecular	204890	147.633	106.35	31.9513	13.0999	0.843296	68.5807	NA	2462.18	25011.8	0.91	27474	0.134
Mac010	Macrostomum sp. 10	769	NA	NA	2010-06-21	Sao Leopoldo 2010: BA37	-29.8186	-51.3651	0	NA	687353	91.5806	62.9927	26.197	4.5575	19.9601	NA	NA	28865.1	6241.78	0.178	35106.9	0.051
Macpla	Macrostomum platense	770	MT429060	NA	2010-06-21	Sao Leopoldo 2010: BA18	-29.606	-51.3666	0	Molecular	297024	47.4756	63.6281	22.6134	2.29565	9.89174	63.0835	0	7177.37	599.042	0.077	7776.41	0.026
Mac010	Macrostomum sp. 10	771	MT428595	NA	2010-06-21	Sao Leopoldo 2010: BA25	-29.6046	-51.3597	0	Molecular	657493	NA	NA	NA	NA	NA	NA	NA	NA	6648.34	NA	NA	NA
Mac010	Macrostomum sp. 10	772	NA	NA	2010-06-21	Sao Leopoldo 2010: BA25	-29.6046	-51.3597	0	NA	613979	73.9428	129.354	28.2571	4.85528	11.8107	NA	13.0189	NA	7664.41	NA	NA	NA
Mac010	Macrostomum sp. 10	773	NA	NA	2010-06-21	Sao Leopoldo 2010: BA25	-29.6046	-51.3597	0	NA	725419	75.512	125.129	33.766	18.9087	13.3714	NA	NA	NA	NA	NA	NA	NA
Mac010	Macrostomum sp. 10	776	MT428596	NA	2010-06-21	Sao Leopoldo 2010: BA52	-29.9695	-50.2307	0	Molecular	1.09956e+06	84.1528	150.402	30.7427	4.21844	14.4085	47.9059	NA	66331.8	5015.67	0.07	71347.5	0.065
Macgab	Macrostomum gabriellae	777	MT428928	NA	2010-06-22	Sao Leopoldo 2010: BA30	-29.3517	-49.7307	37	Molecular	128558	22.2139	73.1257	18.7536	1.96481	14.5308	36.4499	0	NA	NA	NA	NA	NA
Mac010	Macrostomum sp. 10	779	MT428597	NA	2010-06-22	Sao Leopoldo 2010: BA52	-29.9695	-50.2307	0	Molecular	1.50719e+06	149.265	160.112	53.1429	24.4508	18.7405	42.3287	14.8209	90586.6	22704.7	0.2	113291	0.075
Mac012	Macrostomum sp. 12	785	MT428602	NA	2010-06-23	Sao Leopoldo 2010: BA67	-29.7075	-51.009	0	Molecular	336502	71.0803	148.071	28.2285	4.93168	8.80466	NA	NA	8545.07	2943.69	0.256	11488.8	0.034
Mac010	Macrostomum sp. 10	786	NA	NA	2010-06-24	Sao Leopoldo 2010: BA53	-29.9695	-50.2307	0	NA	946928	121.98	142.341	32.7837	11.1948	6.19567	41.5656	14.6499	46844.1	7477.78	0.138	54321.9	0.057
Mac010	Macrostomum sp. 10	788	MT428598	NA	2010-06-24	Sao Leopoldo 2010: A1-3	-29.7077	-51.0089	0	Molecular	735714	72.014	95.812	15.9206	4.76932	18.1727	NA	NA	60304.4	3738.05	0.058	64042.4	0.087
Macgab	Macrostomum gabriellae	790	MT428929	NA	2010-06-24	Sao Leopoldo 2010: BA35	-29.3471	-49.7286	NA	Molecular	78705.6	NA	NA	NA	NA	NA	39.9579	0	10729.2	1981.87	0.156	12711	0.162
Mac012	Macrostomum sp. 12	791	NA	NA	2010-06-24	Sao Leopoldo 2010: A1-3	-29.7077	-51.0089	0	NA	405561	NA	NA	NA	NA	NA	NA	NA	25702.6	3294.94	0.114	28997.6	0.071
Mac010	Macrostomum sp. 10	792	NA	NA	2010-06-24	Sao Leopoldo 2010: A1-3	-29.7077	-51.0089	0	NA	903220	81.8285	134.772	28.7367	2.9035	12.8015	42.0675	11.0947	NA	NA	NA	NA	NA
Mac010	Macrostomum sp. 10	793	NA	NA	2010-06-24	Sao Leopoldo 2010: A1-3	-29.7077	-51.0089	0	NA	935585	91.3563	103.292	25.5081	6.12579	12.8881	NA	NA	NA	NA	NA	NA	NA
Mac010	Macrostomum sp. 10	794	MT428599	NA	2010-06-24	Sao Leopoldo 2010: A1-3	-29.7077	-51.0089	0	Molecular	921384	78.207	96.909	30.411	5.56983	14.7718	NA	NA	32639.9	2238.35	0.064	34878.2	0.038
Mac010	Macrostomum sp. 10	795	NA	NA	2010-06-24	Sao Leopoldo 2010: A1-3	-29.7077	-51.0089	0	NA	1.0999e+06	96.0049	110.835	29.0454	4.16745	17.4007	NA	NA	44170.7	3214.86	0.068	47385.5	0.043
Macgab	Macrostomum gabriellae	796	MT428930	NA	2010-06-25	Sao Leopoldo 2010: BA35	-29.3471	-49.7286	NA	Molecular	89459.6	25.4358	64.6684	16.4732	2.03781	14.5933	NA	0	10585.1	1938.67	0.155	12523.7	0.14
Macgab	Macrostomum gabriellae	797	MT428931	NA	2010-06-25	Sao Leopoldo 2010: BA35	-29.3471	-49.7286	NA	Molecular	85678.3	26.0281	60.2942	18.0016	2.22696	13.3756	39.8888	0	NA	NA	NA	NA	NA
Macqui	Macrostomum quiritium	798	MT429092	NA	2010-06-25	Sao Leopoldo 2010: BA62	-29.9694	-50.2307	0	Molecular	NA	NA	NA	NA	NA	NA	65.9619	7.33796	NA	NA	NA	NA	NA
Mac010	Macrostomum sp. 10	799	MT428600	NA	2010-06-25	Sao Leopoldo 2010: BA62	-29.9694	-50.2307	0	Molecular	939275	NA	NA	NA	NA	NA	NA	NA	NA	359.134	NA	NA	NA
Macqui	Macrostomum quiritium	800	NA	NA	2010-06-25	Sao Leopoldo 2010: BA62	-29.9694	-50.2307	0	NA	1.276e+06	105.878	61.6718	18.3468	7.09091	0.102894	NA	NA	67951.5	9520.39	0.123	77471.9	0.061
Mac010	Macrostomum sp. 10	801	NA	NA	2010-06-25	Sao Leopoldo 2010: BA62	-29.9694	-50.2307	0	NA	1.2196e+06	122.179	128.336	31.7342	17.0606	13.3175	42.0821	13.0646	23580.8	6690.07	0.221	30270.8	0.025
Mactub	Macrostomum tuba	803	NA	NA	2010-06-25	Sao Leopoldo 2010: BA65	-29.5789	-49.9428	0	NA	NA	NA	NA	NA	NA	NA	46.0452	6.67147	NA	NA	NA	NA	NA
Mac010	Macrostomum sp. 10	804	NA	NA	2010-06-25	Sao Leopoldo 2010: A4	-29.7063	-51.0116	0	NA	1.1532e+06	127.515	103.903	46.4189	5.26807	19.7399	NA	NA	30746.6	3891.92	0.112	34638.5	0.03
Macqui	Macrostomum quiritium	805	NA	NA	2010-06-25	Sao Leopoldo 2010: BA62	-29.9694	-50.2307	0	NA	1.7608e+06	NA	NA	NA	NA	NA	70.4528	7.60008	64853.7	17332.7	0.211	82186.4	0.047
Mactub	Macrostomum tuba	810	NA	NA	2010-06-26	Sao Leopoldo 2010: BA65	-29.5789	-49.9428	0	NA	NA	NA	NA	NA	NA	NA	NA	NA	45203.7	31327.2	0.409	76530.9	NA
Mactub	Macrostomum tuba	811	NA	NA	2010-06-26	Sao Leopoldo 2010: BA65	-29.5789	-49.9428	0	NA	NA	NA	NA	NA	NA	NA	NA	NA	59085.9	26698.3	0.311	85784.2	NA
Mac012	Macrostomum sp. 12	816	NA	NA	2010-06-26	Sao Leopoldo 2010: BA67	-29.7075	-51.009	0	NA	350614	81.5769	106.037	16.1666	2.92127	8.67585	37.3467	13.1282	9049.44	2600.26	0.223	11649.7	0.033
Mac013	Macrostomum sp. 13	820	NA	NA	2010-07-06	Uruguay 2010: B3	-34.9118	-54.8733	brackish	NA	NA	76.0616	170.124	7.06906	2.68604	0.0958396	NA	NA	NA	NA	NA	NA	NA
Mac013	Macrostomum sp. 13	822	NA	NA	2010-07-06	Uruguay 2010: B3	-34.9118	-54.8733	brackish	NA	130458	62.0039	162.272	3.686	3.059	0.898523	NA	NA	NA	NA	NA	NA	NA
Mac013	Macrostomum sp. 13	823	NA	NA	2010-07-06	Uruguay 2010: B4	-34.9118	-54.8733	brackish	NA	156632	NA	NA	NA	NA	NA	NA	NA	2452.75	9633.13	0.797	12085.9	0.077
Mac013	Macrostomum sp. 13	824	MT428604	NA	2010-07-06	Uruguay 2010: B4	-34.9118	-54.8733	brackish	Molecular	104243	88.4926	169.817	10.7907	3.87401	2.15727	34.1067	12.3667	NA	NA	NA	NA	NA
Mac013	Macrostomum sp. 13	825	NA	NA	2010-07-07	Uruguay 2010: B4	-34.9118	-54.8733	brackish	NA	122624	79.2005	175.871	8.40065	NA	NA	NA	NA	2042.56	2444.46	0.545	4487.02	0.037
Mac014	Macrostomum sp. 14	826	MT428606	NA	2010-07-07	Uruguay 2010: A7	-34.8974	-55.259	22	Molecular	87214.9	NA	NA	NA	NA	NA	35.7375	NA	3273.03	3025.58	0.48	6298.62	0.072
Mac014	Macrostomum sp. 14	827	NA	NA	2010-07-07	Uruguay 2010: A7	-34.8974	-55.259	22	NA	160932	37.8071	66.5422	14.5843	1.41866	7.67383	NA	NA	9497.52	3100.22	0.246	12597.7	0.078
Mac016	Macrostomum sp. 16	838	MT428608	NA	2011-05-24	Tunisia 2011: Djubba	36.4716	9.10147	0	Molecular	173346	82.6568	100.755	23.7331	3.8009	2.68745	66.9932	11.696	5905.91	12037.5	0.671	17943.4	0.104
Mac017	Macrostomum sp. 17	839	MT428609	NA	2011-05-24	Tunisia 2011: Kherba	36.8756	10.6816	0	Molecular	191820	89.4438	117.902	23.2691	1.71216	0	64.8782	8.30797	NA	NA	NA	NA	NA
Mac018	Macrostomum sp. 18	840	NA	NA	2011-05-24	Tunisia 2011: Akarit	34.1086	9.98185	0	NA	325924	104.872	68.251	22.5033	7.70424	3.63427	42.6422	6.94003	13512.6	17229	0.56	30741.6	0.094
Mac009	Macrostomum sp. 9	841	NA	NA	2011-05-25	Tunisia 2011: Bousaadia	36.0461	9.63803	0	NA	132476	NA	NA	NA	NA	NA	NA	NA	19370.9	2334.27	0.108	21705.2	0.164
Mactub	Macrostomum tuba	842	MT429145	NA	2011-05-25	Tunisia 2011: Sidi Mechreg 1	37.1632	9.12522	0	Molecular	364439	NA	NA	NA	NA	NA	48.8139	8.23805	NA	NA	NA	NA	NA
Mac017	Macrostomum sp. 17	844	NA	NA	2011-05-25	Tunisia 2011: Kherba	36.8756	10.6816	0	NA	457292	NA	NA	NA	NA	NA	NA	NA	15134.3	38215.2	0.716	53349.6	0.117
Mac017	Macrostomum sp. 17	845	NA	NA	2011-05-25	Tunisia 2011: Kherba	36.8756	10.6816	0	NA	361596	108.833	122.078	30.0101	2.94624	4.33519	57.6801	NA	3663.95	20904.1	0.851	24568.1	0.068
Mactub	Macrostomum tuba	846	NA	NA	2011-05-25	Tunisia 2011: Sidi Mechreg 2	37.1588	9.1286	0	NA	211889	NA	NA	NA	NA	NA	48.6537	7.8229	NA	NA	NA	NA	NA
Mac018	Macrostomum sp. 18	848	NA	NA	2011-05-26	Tunisia 2011: Akarit	34.1086	9.98185	0	NA	NA	NA	NA	NA	NA	NA	63.086	9.6411	NA	NA	NA	NA	NA
Mac018	Macrostomum sp. 18	849	MT428610	NA	2011-05-26	Tunisia 2011: Akarit	34.1086	9.98185	0	Molecular	583147	NA	NA	NA	NA	NA	54.2762	9.23314	9002.82	22169.6	0.711	31172.4	0.053
Mac009	Macrostomum sp. 9	850	NA	NA	2011-05-27	Tunisia 2011: Bousaadia	36.0461	9.63803	0	NA	94251	38.8064	59.5552	8.16192	13.8528	11.6053	NA	NA	NA	NA	NA	NA	NA
Mactub	Macrostomum tuba	851	NA	NA	2011-05-27	Tunisia 2011: Sidi Mechreg 2	37.1588	9.1286	0	NA	208255	NA	NA	NA	NA	NA	NA	NA	NA	NA	NA	NA	NA
Mac009	Macrostomum sp. 9	852	NA	NA	2011-05-27	Tunisia 2011: Bousaadia	36.0461	9.63803	0	NA	100489	NA	NA	NA	NA	NA	54.1487	2.43946	5823.3	1672.47	0.223	7495.77	0.075
Mac017	Macrostomum sp. 17	853	NA	NA	2011-05-27	Tunisia 2011: Kherba	36.8756	10.6816	0	NA	NA	NA	NA	NA	NA	NA	56.9208	8.63645	NA	NA	NA	NA	NA
Mac009	Macrostomum sp. 9	854	MT428593	NA	2011-05-27	Tunisia 2011: Bousaadia	36.0461	9.63803	0	Molecular	121483	48.0746	65.4123	22.1811	3.81476	10.5381	46.1143	NA	9076.3	2238.09	0.198	11314.4	0.093
Mac016	Macrostomum sp. 16	856	NA	NA	2011-05-30	Tunisia 2011: Djubba	36.4716	9.10147	0	NA	335220	85.6901	109.74	27.6389	7.80533	4.57097	NA	NA	9504.12	32923	0.776	42427.1	0.127
Macerm	Macrostomum ermini	857	NA	NA	2011-07-02	Lignano 2011: C1-10	45.6339	13.0756	25	NA	44917.8	NA	NA	NA	NA	NA	NA	NA	2488.72	1586.3	0.389	4075.02	0.091
Macerm	Macrostomum ermini	858	NA	NA	2011-07-02	Lignano 2011: C1-10	45.6339	13.0756	25	NA	108745	126.748	229.781	9.12689	3.17788	4.83705	50.5517	22.7572	11500.8	12597	0.523	24097.8	0.222
Macerm	Macrostomum ermini	859	NA	NA	2011-07-02	Lignano 2011: C1-10	45.6339	13.0756	25	NA	131843	117.7	202.459	11.553	3.48181	5.30505	NA	NA	3070.07	11805.7	0.794	14875.8	0.113
Macerm	Macrostomum ermini	860	NA	NA	2011-07-02	Lignano 2011: C1-10	45.6339	13.0756	25	NA	152998	127.733	84.0449	7.3194	2.75782	0.483076	NA	NA	NA	NA	NA	NA	NA
Mactub	Macrostomum tuba	866	NA	NA	2012-09-19	Ardeche 2012: from Toon Janssen	44.7652	4.42313	0	NA	NA	NA	NA	NA	NA	NA	40.8253	NA	NA	NA	NA	NA	NA
Macmed	Macrostomum mediterraneum	875	NA	NA	2013-07-10	Thessaloniki 2013: C3	40.2029	23.7672	140	NA	446752	104.359	39.1015	28.9529	12.3782	4.71887	NA	NA	17959.5	44737.4	0.714	62696.9	0.14
Macmed	Macrostomum mediterraneum	876	NA	NA	2013-07-10	Thessaloniki 2013: C3	40.2029	23.7672	140	NA	352844	102.73	64.5932	30.2314	7.19697	3.81631	NA	NA	14499.5	31182.5	0.683	45682	0.129
Mac022	Macrostomum sp. 22	882	MT428615	NA	2014-05-22	CSHL 2014: A7	40.8591	-73.4646	19	Molecular	104183	29.1776	44.5591	28.8924	16.4117	14.1225	59.7674	0	12021.4	6194.35	0.34	18215.8	0.175
Mac022	Macrostomum sp. 22	884	MT428616	NA	2014-05-23	CSHL 2014: A8	40.8591	-73.4646	19	Molecular	113502	28.737	62.2425	23.3253	3.34112	16.371	64.9666	0	7882	8551.63	0.52	16433.6	0.145
Mac022	Macrostomum sp. 22	885	MT428617	NA	2014-05-23	CSHL 2014: A8	40.8591	-73.4646	19	Molecular	108193	NA	NA	NA	NA	NA	NA	0	12304.8	3751.97	0.234	16056.8	0.148
Mac022	Macrostomum sp. 22	886	MT428618	NA	2014-05-23	CSHL 2014: A8	40.8591	-73.4646	19	Molecular	53948.6	28.4145	52.7344	24.795	16.789	14.1365	64.0472	0	4583.4	5414.92	0.542	9998.33	0.185
Mac022	Macrostomum sp. 22	890	MT428619	NA	2014-05-23	CSHL 2014: A10	40.8591	-73.4646	19	Molecular	108028	32.1457	49.2358	23.516	2.47309	15.5249	63.5606	0	13600.7	2319.55	0.146	15920.3	0.147
Mac022	Macrostomum sp. 22	891	MT428620	NA	2014-05-23	CSHL 2014: A2	40.8591	-73.4646	19	Molecular	53216	24.5846	90.5424	22.7498	2.3771	13.7222	NA	0	3797.32	2388.76	0.386	6186.08	0.116
Mac022	Macrostomum sp. 22	899	MT428621	NA	2014-05-24	CSHL 2014: A10	40.8591	-73.4646	19	Molecular	76779.3	28.0273	70.7713	20.8803	2.15033	14.4131	46.5604	0	9046.05	6649.24	0.424	15695.3	0.204
Mac022	Macrostomum sp. 22	900	MT428622	NA	2014-05-24	CSHL 2014: A10	40.8591	-73.4646	19	Molecular	66757.6	33.5939	82.2841	22.673	10.0408	15.085	55.7117	0	NA	NA	NA	NA	NA
Mac022	Macrostomum sp. 22	901	MT428623	NA	2014-05-24	CSHL 2014: A10	40.8591	-73.4646	19	Molecular	106240	30.3143	56.3855	28.2957	3.03289	16.4282	56.1882	0	12515.3	6717.69	0.349	19233	0.181
Mac023	Macrostomum sp. 23	913	MT428626	NA	2014-05-24	CSHL 2014: D10	40.8932	-73.4733	20	Molecular	60852.2	38.0474	66.7472	7.43658	17.3546	0.781877	NA	NA	904.248	2170.54	0.706	3074.78	0.051
Mac022	Macrostomum sp. 22	921	MT428625	NA	2014-05-27	CSHL 2014: B9	40.8667	-73.4688	20	Molecular	104109	33.8443	61.9849	28.9093	2.40007	16.4811	51.5256	0	5266.9	1960.19	0.271	7227.09	0.069
Macpoz	Macrostomum poznaniense	927	MT429067	NA	2014-07-18	Tuebingen 2014: Anthes Lab Snail Aquaria	48.5315	9.03736	0	Molecular	212718	63.7862	75.8689	15.6482	4.46647	0.053657	54.7896	3.35675	17845	11810.4	0.398	29655.4	0.139
Macpoz	Macrostomum poznaniense	928	NA	NA	2014-07-18	Tuebingen 2014: Anthes Lab Snail Aquaria	48.5315	9.03736	0	NA	171938	57.9299	42.2058	16.0224	3.87408	0.205808	38.5309	3.36389	NA	NA	NA	NA	NA
Macpoz	Macrostomum poznaniense	929	NA	NA	2014-07-18	Tuebingen 2014: Anthes Lab Snail Aquaria	48.5315	9.03736	0	NA	175474	62.317	46.617	17.032	4.46956	0.640581	NA	NA	15924.8	9447.75	0.372	25372.6	0.145
Macpoz	Macrostomum poznaniense	930	NA	NA	2014-07-18	Tuebingen 2014: Anthes Lab Snail Aquaria	48.5315	9.03736	0	NA	183027	NA	NA	NA	NA	NA	NA	NA	15802.3	5474.1	0.257	21276.4	0.116
Macrst	Macrostomum rostratum	931	NA	NA	2014-07-18	Reichenau 2014: B2	47.6902	9.05484	0	NA	177020	41.3174	80.4321	20.0467	5.29192	24.0727	NA	0	14838.6	2355.2	0.137	17193.8	0.097
Macrst	Macrostomum rostratum	932	NA	NA	2014-07-18	Reichenau 2014: B2	47.6902	9.05484	0	NA	306427	NA	NA	NA	NA	NA	53.0323	0	23357.9	2590.95	0.1	25948.9	0.085
Macrst	Macrostomum rostratum	939	MT429109	NA	2014-07-18	Gönninger See 2014: A1+2	48.4272	9.17942	0	Molecular	NA	NA	NA	NA	NA	NA	NA	0	NA	NA	NA	NA	NA
Macrst	Macrostomum rostratum	940	NA	NA	2014-07-19	Reichenau 2014: B9	47.6909	9.05252	0	NA	242443	50.3109	111.445	22.0733	25.9068	22.5929	47.9436	0	12109.2	1587.5	0.116	13696.7	0.056
Macrst	Macrostomum rostratum	941	NA	NA	2014-07-19	Reichenau 2014: B9	47.6909	9.05252	0	NA	170155	NA	NA	NA	NA	NA	NA	0	NA	NA	NA	NA	NA
Macrst	Macrostomum rostratum	942	MT429110	NA	2014-07-19	Reichenau 2014: B9	47.6909	9.05252	0	Molecular	196524	NA	NA	NA	NA	NA	57.8395	0	12050.1	1861.93	0.134	13912	0.071
Macpar	Macrostomum paradoxum	955	MT429052	NA	2014-09-01	Ohrid 2014: B7	41.0745	20.8015	0	Molecular	253962	NA	NA	NA	NA	NA	92.1702	24.8366	NA	NA	NA	NA	NA
Macpar	Macrostomum paradoxum	956	NA	NA	2014-09-01	Ohrid 2014: B7	41.0745	20.8015	0	NA	281855	NA	NA	NA	NA	NA	NA	NA	9632.67	11142.9	0.536	20775.6	0.074
Macpar	Macrostomum paradoxum	957	NA	NA	2014-09-01	Ohrid 2014: B7	41.0745	20.8015	0	NA	182249	135.14	177.766	28.46	6.66145	1.20783	NA	NA	4798.1	17297.2	0.783	22095.3	0.121
Macpar	Macrostomum paradoxum	959	MT429053	NA	2014-09-02	Ohrid 2014: B Eimer	41.0745	20.8015	0	Molecular	329365	NA	NA	NA	NA	NA	NA	26.2797	12011.1	43835.7	0.785	55846.8	0.17
Macpar	Macrostomum paradoxum	960	NA	NA	2014-09-02	Ohrid 2014: B2	41.0745	20.8015	0	NA	201644	119.868	155.468	38.0287	13.1221	0.0663067	NA	NA	6406.77	18981	0.748	25387.7	0.126
Macpar	Macrostomum paradoxum	961	NA	NA	2014-09-02	Ohrid 2014: B2	41.0745	20.8015	0	NA	266327	117.426	200	31.6303	13.9911	2.93734	91.683	23.0444	8224.09	25267.1	0.754	33491.2	0.126
Macpar	Macrostomum paradoxum	962	NA	NA	2014-09-02	Ohrid 2014: B2	41.0745	20.8015	0	NA	341002	128.223	219.862	32.5741	13.637	1.69501	74.7087	23.8468	11495.1	32613.5	0.739	44108.6	0.129
Macpar	Macrostomum paradoxum	963	NA	NA	2014-09-02	Ohrid 2014: B2	41.0745	20.8015	0	NA	235958	118.47	195.21	24.0897	7.89787	0.905696	NA	NA	NA	NA	NA	NA	NA
Macpar	Macrostomum paradoxum	968	NA	NA	2014-09-02	Ohrid 2014: B2	41.0745	20.8015	0	NA	412164	NA	NA	NA	NA	NA	NA	NA	7398.27	36463.7	0.831	43862	0.106
Macpar	Macrostomum paradoxum	970	NA	NA	2014-09-04	Ohrid 2014: D4	41.1452	20.6513	0	NA	NA	132.861	195.711	36.9346	10.9374	1.41637	NA	NA	NA	NA	NA	NA	NA
Macpar	Macrostomum paradoxum	971	NA	NA	2014-09-04	Ohrid 2014: D4	41.1452	20.6513	0	NA	226006	127.254	189.287	36.0614	10.4083	1.72473	90.1322	24.9193	NA	NA	NA	NA	NA
Macpar	Macrostomum paradoxum	978	NA	NA	2014-09-05	Ohrid 2014: B1	41.0745	20.8015	0	NA	192085	153.731	193.592	32.2862	10.2346	0.508294	85.4457	24.4566	9832.36	16070.6	0.62	25902.9	0.135
Mac004	Macrostomum sp. 4	984	MT428583	NA	2014-09-05	Ohrid 2014: H2+3	41.0733	20.8003	0	Molecular	220444	NA	NA	NA	NA	NA	NA	NA	7966.81	5360.53	0.402	13327.3	0.06
Macpar	Macrostomum paradoxum	989	NA	NA	2014-09-06	Ohrid 2014: F15	40.9102	20.7451	0	NA	232712	NA	NA	NA	NA	NA	NA	NA	NA	NA	NA	NA	NA
Macpar	Macrostomum paradoxum	991	MT429057	NA	2014-09-06	Ohrid 2014: I1	40.9411	20.9117	0	Molecular	265657	131.362	223.498	31.0998	9.19652	2.22104	NA	NA	6167	13412.5	0.685	19579.5	0.074
Macpar	Macrostomum paradoxum	992	MT429058	NA	2014-09-06	Ohrid 2014: G5	40.9865	20.7986	0	Molecular	246485	137.998	196.287	26.0043	9.08339	0.352895	101.721	25.8911	5474.33	24128.6	0.815	29603	0.12
Macpar	Macrostomum paradoxum	996	NA	NA	2014-09-06	Ohrid 2014: G4	40.9865	20.7986	0	NA	245014	NA	NA	NA	NA	NA	NA	NA	4289.27	18454.4	0.811	22743.6	0.093
Macpar	Macrostomum paradoxum	1015	NA	NA	2014-09-08	Ohrid 2014: I1+2	40.9411	20.9117	0	NA	318621	159.187	216.837	40.5451	15.2493	1.76122	NA	27.3785	NA	NA	NA	NA	NA
Macpar	Macrostomum paradoxum	1016	NA	NA	2014-09-08	Ohrid 2014: I1+2	40.9411	20.9117	0	NA	284843	119.066	168.443	26.7539	7.24279	3.461	NA	NA	15904	27491.8	0.634	43395.8	0.152
Macpar	Macrostomum paradoxum	1017	NA	NA	2014-09-08	Ohrid 2014: I1+2	40.9411	20.9117	0	NA	374824	141.951	197.97	33.3876	17.3345	2.24751	82.8773	25.737	NA	NA	NA	NA	NA
Macpar	Macrostomum paradoxum	1018	NA	NA	2014-09-08	Ohrid 2014: I1+2	40.9411	20.9117	0	NA	298037	137.058	221.679	19.3421	9.69053	0.695136	NA	NA	4071.09	8778.51	0.683	12849.6	0.043
Macpar	Macrostomum paradoxum	1019	NA	NA	2014-09-09	Ohrid 2014: I1+2	40.9411	20.9117	0	NA	NA	138.176	178.121	37.7594	14.7811	0.57034	NA	NA	NA	NA	NA	NA	NA
Macpar	Macrostomum paradoxum	1020	NA	NA	2014-09-09	Ohrid 2014: I1+2	40.9411	20.9117	0	NA	295553	NA	NA	NA	NA	NA	NA	NA	10932.8	27804.5	0.718	38737.3	0.131
Macpar	Macrostomum paradoxum	1021	NA	NA	2014-09-09	Ohrid 2014: I1+2	40.9411	20.9117	0	NA	200160	114.515	185.775	25.2893	12.5776	1.06705	81.1658	25.5262	NA	NA	NA	NA	NA
Macpar	Macrostomum paradoxum	1027	NA	NA	2014-09-09	Ohrid 2014: I1+2	40.9411	20.9117	0	NA	299046	117.264	222.274	30.2434	11.2613	1.49829	NA	NA	6398.86	22618.8	0.779	29017.7	0.097
Mac014	Macrostomum sp. 14	1067	MT428605	NA	2014-10-13	Anfora 2014: D7	45.6915	13.1313	32	Molecular	59635.4	30.3726	62.9611	11.2085	1.55033	11.3688	NA	NA	2147.65	740.794	0.256	2888.45	0.048
Mac014	Macrostomum sp. 14	1068	NA	NA	2014-10-13	Anfora 2014: D7	45.6915	13.1313	32	NA	77606.6	30.8356	53.645	15.0181	12.261	10.3351	35.0377	NA	2139.93	787.875	0.269	2927.81	0.038
Maclig	Macrostomum lignano	1069	NA	NA	2014-10-13	Anfora 2014: C7	45.7094	13.2573	NA	NA	91946.1	NA	NA	NA	NA	NA	69.9773	10.8732	2373.74	5048.61	0.68	7422.35	0.081
Maclig	Macrostomum lignano	1070	NA	NA	2014-10-14	Anfora 2014: C7	45.7094	13.2573	NA	NA	184479	NA	NA	NA	NA	NA	69.0046	11.0896	9407.78	11881.9	0.558	21289.7	0.115
Maclig	Macrostomum lignano	1071	NA	NA	2014-10-14	Anfora 2014: C7	45.7094	13.2573	NA	NA	89445.3	76.3854	44.0491	15.6016	6.69842	0.0400235	71.3464	11.0959	NA	NA	NA	NA	NA
Mac014	Macrostomum sp. 14	1080	NA	NA	2014-10-17	Anfora 2014: D7	45.6915	13.1313	32	NA	52038.8	NA	NA	NA	NA	NA	NA	NA	NA	NA	NA	NA	NA
Macaxi	Macrostomum axi	1087	NA	NA	2014-11-05	Anfora 2014: C8	45.7094	13.2573	NA	NA	121469	NA	NA	NA	NA	NA	66.8049	9.94006	NA	NA	NA	NA	NA
Maclig	Macrostomum lignano	1088	NA	NA	2014-11-05	Anfora 2014: C8	45.7094	13.2573	NA	NA	174157	67.175	64.0671	NA	NA	NA	70.4708	11.5203	2568.55	7844.12	0.753	10412.7	0.06
Mac007	Macrostomum sp. 7	1089	MT428587	NA	2014-11-10	Great Smoky Mountains National Park 2014: The Sinks, Little River Gorge	35.6694	-83.6625	0	Molecular	95460	96.339	94.7498	49.6394	26.9097	21.0342	78.5596	3.0648	5277.45	5221.89	0.497	10499.3	0.11
Mac029	Macrostomum sp. 29	1094	NA	NA	2014-12-28	Carrie Bow 2014: A8	16.8025	-88.082	36	NA	109999	NA	NA	12.9304	2.19258	NA	NA	NA	1305.36	2672.7	0.672	3978.06	0.036
Mac029	Macrostomum sp. 29	1098	MT428629	NA	2014-12-30	Carrie Bow 2014: A11+12	16.8025	-88.082	36	Molecular	NA	NA	NA	14.7947	2.10302	NA	NA	NA	NA	NA	NA	NA	NA
Mac029	Macrostomum sp. 29	1099	NA	NA	2014-12-30	Carrie Bow 2014: A11+12	16.8025	-88.082	36	NA	82645.1	77.0988	66.7185	10.9184	NA	NA	55.3982	NA	1195.84	6431.74	0.843	7627.58	0.092
Mac029	Macrostomum sp. 29	1100	NA	NA	2014-12-30	Carrie Bow 2014: A11+12	16.8025	-88.082	36	NA	NA	73.7624	93.7345	14.8319	2.38843	6.39299	NA	NA	NA	NA	NA	NA	NA
Mac029	Macrostomum sp. 29	1104	NA	NA	2014-12-30	Carrie Bow 2014: A11+12	16.8025	-88.082	36	NA	71736.6	83.8511	61.4678	29.5508	3.20169	5.07131	65.202	19.5433	2044.34	3721.88	0.645	5766.22	0.08
Mac029	Macrostomum sp. 29	1108	NA	NA	2014-12-31	Carrie Bow 2014: A11+12	16.8025	-88.082	36	NA	92339.3	87.89	101.3	25.6453	10.4013	6.68963	60.324	NA	3625.26	4700.79	0.565	8326.05	0.09
Mac001	Macrostomum sp. 1	1140	MT428559	NA	2015-01-06	Carrie Bow 2014: F2	16.8239	-88.1055	marine	Molecular	NA	NA	NA	NA	NA	NA	NA	0	NA	NA	NA	NA	NA
Macpus	Macrostomum pusillum	1161	MT429068	NA	2015-04-16	Anfora 2015: E3	45.7047	13.2919	36	Molecular	46504.5	19.2294	84.318	10.4982	1.53741	13.7218	NA	0	4043.57	4266.06	0.513	8309.63	0.179
Macpus	Macrostomum pusillum	1178	MT429069	NA	2015-08-21	Kristineberg 2015: C8	58.2581	11.4753	30	Molecular	NA	19.1962	95.8188	14.3693	1.80369	13.7118	NA	0	NA	NA	NA	NA	NA
Macbal	Macrostomum balticum	1179	MT428892	NA	2015-08-21	Kristineberg 2015: C8	58.2581	11.4753	30	Molecular	79639.3	71.0895	93.6521	12.5513	9.76722	7.34452	NA	NA	2242.8	7747.45	0.776	9990.25	0.125
Macbal	Macrostomum balticum	1180	MT428893	NA	2015-08-21	Kristineberg 2015: C8	58.2581	11.4753	30	Molecular	106341	NA	NA	8.19556	2.17959	NA	NA	NA	3292.61	6173.59	0.652	9466.2	0.089
Macbal	Macrostomum balticum	1181	NA	NA	2015-08-21	Kristineberg 2015: C8	58.2581	11.4753	30	NA	78901.5	64.5611	38.732	10.423	2.91886	2.37911	NA	NA	NA	NA	NA	NA	NA
Macbal	Macrostomum balticum	1182	MT428894	NA	2015-08-21	Kristineberg 2015: C10	58.2579	11.4755	30	Molecular	56394.2	66.588	30.824	17.3526	14.0953	9.98851	NA	NA	NA	NA	NA	NA	NA
Macbal	Macrostomum balticum	1183	NA	NA	2015-08-21	Kristineberg 2015: C10	58.2579	11.4755	30	NA	52917.7	NA	NA	NA	NA	NA	NA	NA	1374.14	3287.39	0.705	4661.53	0.088
Macbal	Macrostomum balticum	1184	MT428895	SAMN15061123	2015-08-21	Kristineberg 2015: C10	58.2579	11.4755	30	Molecular	83441.4	67.9429	37.0777	12.9536	6.3791	4.06018	NA	NA	4292.88	5722.74	0.571	10015.6	0.12
Macpus	Macrostomum pusillum	1185	MT429070	NA	2015-08-21	Kristineberg 2015: C10	58.2579	11.4755	30	Molecular	NA	NA	NA	NA	NA	NA	NA	0	3041.44	2008.33	0.398	5049.76	NA
Macbal	Macrostomum balticum	1186	MT428896	NA	2015-08-21	Kristineberg 2015: C10	58.2579	11.4755	30	Molecular	97282.1	67.9764	34.5951	12.127	2.25662	4.61522	NA	NA	4710.45	8085.5	0.632	12795.9	0.132
Machys_c	Macrostomum hystricinum c	1190	MT429002	NA	2015-08-21	Kristineberg 2015: C Site Marco Rock Pool	58.2582	11.4738	30	Molecular	262969	51.1948	74.2771	37.7089	2.64503	12.777	28.1535	0	41213.3	20033.3	0.327	61246.6	0.233
Machys_c	Macrostomum hystricinum c	1192	MT429004	NA	2015-08-21	Kristineberg 2015: C Site Marco Rock Pool	58.2582	11.4738	30	Molecular	199662	NA	NA	NA	NA	NA	NA	0	19100.7	15788.8	0.453	34889.5	0.175
Macrub	Macrostomum rubrocinctum	1195	MT429111	NA	2015-08-22	Kristineberg 2015: D Site Sarah Shell Sand	58.3407	11.2178	30	Molecular	305774	50.3511	106.372	46.5533	19.3986	17.4166	70.1797	0	35688.1	32365	0.476	68053.1	0.223
Machys_c	Macrostomum hystricinum c	1199	MT429005	NA	2015-08-22	Kristineberg 2015: D Site Marco Rock Pool	58.3423	11.2184	30	Molecular	202823	47.0778	100.773	18.5381	12.2075	10.1169	NA	0	8975.83	3791.48	0.297	12767.3	0.063
Machys_c	Macrostomum hystricinum c	1204	MT429006	NA	2015-08-23	Kristineberg 2015: C Site Marco Rock Pool	58.2582	11.4738	30	Molecular	55118.3	NA	NA	NA	NA	NA	NA	0	NA	NA	NA	NA	NA
Machys_c	Macrostomum hystricinum c	1205	MT429007	SAMN15061141	2015-08-23	Kristineberg 2015: D Site Marco Rock Pool	58.3423	11.2184	30	Molecular	230918	NA	NA	20.0099	2.12136	NA	NA	0	20854.3	7756.16	0.271	28610.4	0.124
Machys_c	Macrostomum hystricinum c	1206	MT429008	NA	2015-08-23	Kristineberg 2015: D Site Marco Rock Pool	58.3423	11.2184	30	Molecular	155106	40.3016	49.2264	18.7456	1.76688	6.14274	NA	0	20741.3	4822.12	0.189	25563.4	0.165
Macbal	Macrostomum balticum	1207	NA	NA	2015-08-23	Kristineberg 2015: C21	58.2585	11.4754	NA	NA	106902	62.8852	29.6123	10.0922	3.19881	5.38488	NA	NA	NA	NA	NA	NA	NA
Macrub	Macrostomum rubrocinctum	1218	MT429112	SAMN15061166	2015-08-23	Kristineberg 2015: D Site Lukas Shell Sand	58.3428	11.2217	30	Molecular	269556	NA	NA	NA	NA	NA	NA	0	38438.3	41531	0.519	79969.4	0.297
Macrub	Macrostomum rubrocinctum	1219	MT429113	NA	2015-08-23	Kristineberg 2015: D Site Lukas Shell Sand	58.3428	11.2217	30	Molecular	349922	52.3036	99.4661	30.6611	2.79836	21.241	NA	0	15675.8	32682.9	0.676	48358.7	0.138
Macrub	Macrostomum rubrocinctum	1220	MT429114	NA	2015-08-23	Kristineberg 2015: D Site Lukas Shell Sand	58.3428	11.2217	30	Molecular	348179	55.1629	179.83	47.9612	24.4208	21.3248	67.053	0	66860.1	46297.6	0.409	113158	0.325
Macrub	Macrostomum rubrocinctum	1221	MT429115	NA	2015-08-23	Kristineberg 2015: D Site Lukas Shell Sand	58.3428	11.2217	30	Molecular	430818	50.0365	59.7901	38.8831	3.09173	19.9206	69.379	0	NA	NA	NA	NA	NA
Macrub	Macrostomum rubrocinctum	1223	MT429116	NA	2015-08-24	Kristineberg 2015: D Site Lukas Shell Sand	58.3428	11.2217	30	Molecular	499787	34.1057	37.1882	16.8885	2.40128	15.596	NA	0	38328.5	76558.1	0.666	114887	0.23
Macrub	Macrostomum rubrocinctum	1224	MT429117	NA	2015-08-24	Kristineberg 2015: D Site Lukas Shell Sand	58.3428	11.2217	30	Molecular	245087	41.8093	97.1244	29.0102	2.88921	20.0267	NA	0	27763.7	31224	0.529	58987.7	0.241
Macpus	Macrostomum pusillum	1501	MT429075	NA	2015-04-12	Anfora 2015: B6	45.7135	13.2663	30	Molecular	119409	20.3119	88.211	13.8229	1.57555	13.6284	32.1307	0	16013.2	7662.27	0.324	23675.5	0.198
Macpus	Macrostomum pusillum	1502	MT429076	NA	2015-04-13	Anfora 2015: B6	45.7135	13.2663	30	Molecular	143155	20.354	67.9502	15.6009	13.7834	12.3326	27.0289	0	NA	NA	NA	NA	NA
Macpus	Macrostomum pusillum	1505	MT429078	NA	2015-04-13	Anfora 2015: B6	45.7135	13.2663	30	Molecular	73720.9	23.7888	65.9002	18.6365	16.7912	15.122	33.2773	0	24586.6	10665.2	0.303	35251.8	0.478
Machys	Macrostomum hystricinum	1509	MT428985	NA	2015-04-13	Anfora 2015: B6	45.7135	13.2663	30	Molecular	248686	34.1236	76.121	18.6134	2.42097	12.9988	NA	0	18262.9	4835.49	0.209	23098.4	0.093
Machys	Macrostomum hystricinum	1514	MT428986	NA	2015-04-14	Anfora 2015: C13	45.7126	13.2532	30	Molecular	279099	NA	NA	NA	NA	NA	NA	0	14832	6932.16	0.319	21764.2	0.078
Machys	Macrostomum hystricinum	1523	MT428987	NA	2015-04-14	Anfora 2015: D6	45.7126	13.2532	32	Molecular	112022	29.5326	82.4496	26.0436	13.5083	11.3436	27.5432	0	5525.77	1695.04	0.235	7220.82	0.064
Maclig	Macrostomum lignano	1526	NA	NA	2015-04-15	Anfora 2015: F17	45.7098	13.2567	12	NA	64911.6	51.4928	61.1928	6.11184	3.73587	0.0148791	NA	NA	2066.35	6036.6	0.745	8102.96	0.125
Machys	Macrostomum hystricinum	1529	MT428988	NA	2015-04-15	Anfora 2015: D12	45.7126	13.2532	30	Molecular	141186	34.2225	88.4961	17.3793	7.24625	12.2385	26.5231	0	9660.63	1347.72	0.122	11008.4	0.078
Machys	Macrostomum hystricinum	1531	MT428989	NA	2015-04-15	Anfora 2015: D11	45.7126	13.2532	30	Molecular	107250	31.9843	92.6304	22.7602	1.44267	10.6823	28.1656	0	NA	NA	NA	NA	NA
Maclig	Macrostomum lignano	1532	NA	NA	2015-04-16	Anfora 2015: F19	45.7103	13.2559	12	NA	118040	58.1273	86.6527	8.94216	4.16746	0.161224	NA	NA	5131.05	5067.56	0.497	10198.6	0.086
Maclig	Macrostomum lignano	1533	NA	NA	2015-04-16	Anfora 2015: F18	45.7101	13.2562	12	NA	87112.3	NA	NA	NA	NA	NA	NA	NA	2665.68	5633.25	0.679	8298.93	0.095
Machys	Macrostomum hystricinum	1534	MT428990	NA	2015-04-16	Anfora 2015: D11	45.7126	13.2532	30	Molecular	141906	24.9292	61.5536	12.8627	1.87014	9.50515	27.1119	0	NA	NA	NA	NA	NA
Machys	Macrostomum hystricinum	1535	MT428991	NA	2015-04-16	Anfora 2015: D11	45.7126	13.2532	30	Molecular	88891.6	NA	NA	NA	NA	NA	NA	0	8188.99	5596.48	0.406	13785.5	0.155
Machys	Macrostomum hystricinum	1537	MT428992	NA	2015-04-16	Anfora 2015: C12	45.7126	13.2532	30	Molecular	111009	22.2934	67.3474	11.3985	1.15837	6.70441	NA	0	11085.6	4811.85	0.303	15897.4	0.143
Machys	Macrostomum hystricinum	1538	MT428993	NA	2015-04-16	Anfora 2015: D7	45.7126	13.2532	32	Molecular	160702	34.2962	129.68	15.9354	1.69724	9.25974	27.5673	0	12361.4	5785.83	0.319	18147.3	0.113
Macpus	Macrostomum pusillum	1539	MT429080	NA	2015-04-16	Anfora 2015: D7	45.7126	13.2532	32	Molecular	61535.2	17.9208	81.4187	13.7177	12.2739	10.9191	23.8514	0	2084.4	1322.32	0.388	3406.72	0.055
Machys	Macrostomum hystricinum	1540	MT428994	NA	2015-04-16	Anfora 2015: D6	45.7126	13.2532	32	Molecular	88288.1	26.1738	51.4385	16.1722	12.6709	11.0517	25.3393	0	9440.2	2619.92	0.217	12060.1	0.137
Macpus	Macrostomum pusillum	1541	MT429081	NA	2015-04-16	Anfora 2015: B6	45.7135	13.2663	30	Molecular	37738.5	NA	NA	NA	NA	NA	NA	0	1741.42	1194.06	0.407	2935.48	0.078
Macaxi	Macrostomum axi	1543	NA	NA	2015-04-16	Anfora 2015: F13	45.7094	13.2573	12	NA	58407	NA	NA	NA	NA	NA	52.4442	9.06358	2011.11	4199.24	0.676	6210.35	0.106
Macaxi	Macrostomum axi	1544	NA	NA	2015-04-16	Anfora 2015: F13	45.7094	13.2573	12	NA	47572.4	54.0489	99.8603	9.42375	2.80931	4.0768	NA	NA	1206.93	1347.26	0.527	2554.19	0.054
Macaxi	Macrostomum axi	1545	NA	NA	2015-04-16	Anfora 2015: F13	45.7094	13.2573	12	NA	88610.2	49.6702	83.2408	7.07435	2.07126	4.6161	NA	NA	2130.51	6143.33	0.743	8273.84	0.093
Macaxi	Macrostomum axi	1546	NA	NA	2015-04-16	Anfora 2015: F13	45.7094	13.2573	12	NA	NA	45.9442	51.8111	10.0264	4.6768	2.90934	NA	NA	NA	NA	NA	NA	NA
Maclig	Macrostomum lignano	1547	NA	NA	2015-04-16	Anfora 2015: F18	45.7101	13.2562	12	NA	150996	61.4591	84.9428	8.42076	3.66631	0.659104	NA	NA	6424.88	9596.47	0.599	16021.4	0.106
Maclig	Macrostomum lignano	1548	NA	NA	2015-04-16	Anfora 2015: F18	45.7101	13.2562	12	NA	129714	NA	NA	NA	NA	NA	NA	NA	NA	NA	NA	NA	NA
Maclig	Macrostomum lignano	1549	NA	NA	2015-04-16	Anfora 2015: F18	45.7101	13.2562	12	NA	102423	58.88	48.9296	7.95949	4.25018	0.160842	NA	NA	6588.18	11304.7	0.632	17892.9	0.175
Macaxi	Macrostomum axi	1551	NA	NA	2015-04-16	Anfora 2015: F13	45.7094	13.2573	12	NA	53189.4	50.2131	50.6861	8.24881	4.5187	1.83031	NA	NA	2402.97	3895.96	0.619	6298.93	0.118
Macaxi	Macrostomum axi	1553	NA	NA	2015-04-17	Anfora 2015: F13	45.7094	13.2573	12	NA	50474.4	44.4621	62.1242	7.73876	2.08336	3.20832	52.4873	7.38188	NA	3865.2	NA	NA	NA
Maclig	Macrostomum lignano	1556	NA	NA	2015-04-17	Anfora 2015: F18	45.7101	13.2562	12	NA	145112	61.4859	56.8603	9.89333	4.19636	0.191703	NA	NA	7497	17922.3	0.705	25419.3	0.175
Maclig	Macrostomum lignano	1557	NA	NA	2015-04-17	Anfora 2015: E8	45.705	13.2903	50	NA	147909	64.6063	50.8117	9.25932	3.81883	0.048013	NA	NA	15124.9	13042	0.463	28166.9	0.19
Maclig	Macrostomum lignano	1558	NA	NA	2015-04-17	Anfora 2015: F18	45.7101	13.2562	12	NA	115648	NA	NA	NA	NA	NA	NA	NA	4771.35	7109.12	0.598	11880.5	0.103
Maclig	Macrostomum lignano	1559	NA	NA	2015-04-17	Anfora 2015: F18	45.7101	13.2562	12	NA	NA	58.8808	61.0104	9.80808	4.27095	0.127189	NA	NA	2604.92	9558.41	0.786	12163.3	NA
Maclig	Macrostomum lignano	1560	NA	NA	2015-04-17	Anfora 2015: F18	45.7101	13.2562	12	NA	100083	59.0542	91.2067	7.58116	3.81372	0.0614023	NA	NA	3570.24	3681.43	0.508	7251.67	0.072
Maclig	Macrostomum lignano	1561	NA	NA	2015-04-17	Anfora 2015: F18	45.7101	13.2562	12	NA	83385	56.2988	88.0949	11.1036	4.23132	0.0420915	54.8262	8.75686	6078.57	15581.4	0.719	21660	0.26
Maclig	Macrostomum lignano	1562	NA	NA	2015-04-17	Anfora 2015: F17	45.7098	13.2567	12	NA	157926	64.9099	76.7221	10.151	4.38941	0.133639	NA	NA	5527.66	11894.6	0.683	17422.3	0.11
Maclig	Macrostomum lignano	1563	NA	NA	2015-04-17	Anfora 2015: E8	45.705	13.2903	50	NA	120398	68.9596	106.274	10.485	5.04782	0.325182	58.5232	8.90068	5426.4	13883.7	0.719	19310.1	0.16
Maclig	Macrostomum lignano	1565	NA	NA	2015-04-18	Anfora 2015: Transect 1.20	45.7096	13.257	NA	NA	78351	NA	NA	8.57054	3.52803	NA	60.538	9.67644	3339.19	6355.87	0.656	9695.06	0.124
Macpus	Macrostomum pusillum	1566	MT429082	NA	2015-04-19	Anfora 2015: G18	45.7193	13.2527	NA	Molecular	49686.4	18.1052	82.0354	11.2288	1.7329	12.8082	23.3772	0	4846.87	6187.46	0.561	11034.3	0.222
Maclig	Macrostomum lignano	1567	NA	NA	2015-04-19	Anfora 2015: Transect 1.20	45.7096	13.257	NA	NA	112030	61.3457	59.2986	9.91549	4.03166	0.439829	NA	NA	8224.13	10967.5	0.571	19191.6	0.171
Macaxi	Macrostomum axi	1569	NA	NA	2015-04-19	Anfora 2015: I6	45.7094	13.2573	12	NA	24878.1	NA	NA	3.78068	2.41015	NA	NA	NA	373.562	1442.3	0.794	1815.86	0.073
Macaxi	Macrostomum axi	1570	NA	NA	2015-04-19	Anfora 2015: I6	45.7094	13.2573	12	NA	31580	NA	NA	NA	NA	NA	NA	NA	953.682	1217.2	0.561	2170.88	0.069
Macaxi	Macrostomum axi	1571	NA	NA	2015-04-19	Anfora 2015: I6	45.7094	13.2573	12	NA	38014.6	NA	NA	6.92445	1.57005	NA	NA	NA	1477.78	1616.4	0.522	3094.18	0.081
Macaxi	Macrostomum axi	1577	NA	NA	2015-04-20	Anfora 2015: I6	45.7094	13.2573	12	NA	36221	NA	NA	4.78733	2.13522	NA	NA	NA	NA	NA	NA	NA	NA
Macspi	Macrostomum spirale	1583	NA	NA	2015-04-20	Anfora 2015: K12	45.7142	13.2626	30	NA	57891.8	NA	NA	8.43859	1.93718	NA	NA	NA	1872.91	4540.24	0.708	6413.15	0.111
Maccla	Macrostomum clavituba	1592	NA	NA	2015-04-20	Anfora 2015: K22	45.7141	13.2627	NA	NA	41670.9	NA	NA	NA	NA	NA	NA	NA	1442.35	3011.56	0.676	4453.9	0.107
Maccla	Macrostomum clavituba	1597	NA	NA	2015-04-20	Anfora 2015: L11	45.7146	13.2632	NA	NA	68210.3	48.1172	114.54	6.17359	4.18348	0.353667	NA	NA	2114.98	6844.97	0.764	8959.96	0.131
Maccla	Macrostomum clavituba	1598	NA	NA	2015-04-20	Anfora 2015: L11	45.7146	13.2632	NA	NA	71164.9	NA	NA	7.92921	2.4192	NA	NA	NA	1636.57	8312.95	0.836	9949.52	0.14
Maccla	Macrostomum clavituba	1599	NA	NA	2015-04-20	Anfora 2015: L11	45.7146	13.2632	NA	NA	NA	47.234	138.864	9.08508	4.26842	0.890381	NA	NA	1952.59	10357	0.841	12309.6	NA
Maccla	Macrostomum clavituba	1600	NA	NA	2015-04-23	Anfora 2015: L11	45.7146	13.2632	NA	NA	91557.4	60.235	110.42	8.3157	3.83849	1.03202	49.4103	16.9522	2675.24	10669.5	0.8	13344.7	0.146
Maccla	Macrostomum clavituba	1601	NA	NA	2015-04-23	Anfora 2015: L11	45.7146	13.2632	NA	NA	79410.5	46.238	103.123	7.37079	3.02584	0.6524	49.439	17.0391	1987.75	8618.5	0.813	10606.2	0.134
Maccla	Macrostomum clavituba	1602	NA	NA	2015-04-23	Anfora 2015: L11	45.7146	13.2632	NA	NA	110268	NA	NA	NA	NA	NA	49.1815	17.0702	1986.54	12932.4	0.867	14918.9	0.135
Maccla	Macrostomum clavituba	1603	NA	NA	2015-04-23	Anfora 2015: L11	45.7146	13.2632	NA	NA	94615.7	48.3692	142.745	8.91549	2.78639	1.68317	51.226	18.6034	3185.92	14438.6	0.819	17624.5	0.186
Maccla	Macrostomum clavituba	1604	MT428901	NA	2015-04-23	Anfora 2015: L11	45.7146	13.2632	NA	Molecular	68665.3	NA	NA	NA	NA	NA	NA	NA	1168.35	5108.25	0.814	6276.6	0.091
Maccla	Macrostomum clavituba	1605	MT428902	NA	2015-04-23	Anfora 2015: L11	45.7146	13.2632	NA	Molecular	85406.6	50.6951	158.712	7.64152	4.54178	0.54751	NA	NA	1996.42	11046.2	0.847	13042.6	0.153
Macspi	Macrostomum spirale	1606	NA	NA	2015-04-23	Anfora 2015: K36	45.7142	13.2624	32	NA	117831	77.2035	112.176	14.8359	2.42311	10.6406	75.3077	14.9568	1507.73	4262.96	0.739	5770.68	0.049
Maccla	Macrostomum clavituba	1607	NA	NA	2015-04-23	Anfora 2015: L11	45.7146	13.2632	NA	NA	85234.2	52.7646	116.648	8.78458	5.19744	1.87525	54.0318	17.8389	1282.63	11857.6	0.902	13140.2	0.154
Maccla	Macrostomum clavituba	1608	NA	NA	2015-04-23	Anfora 2015: L11	45.7146	13.2632	NA	NA	64955.4	49.3083	128.293	8.22453	2.95387	1.43073	52.3286	17.7627	1307.27	7095.42	0.844	8402.69	0.129
Maccla	Macrostomum clavituba	1609	NA	NA	2015-04-23	Anfora 2015: L11	45.7146	13.2632	NA	NA	87994	46.0669	120.072	7.27916	4.73665	1.05525	NA	NA	1961.59	10517.4	0.843	12479	0.142
Maccla	Macrostomum clavituba	1610	NA	NA	2015-04-23	Anfora 2015: L11	45.7146	13.2632	NA	NA	59386	55.1512	143.208	10.4045	3.19524	1.28846	NA	NA	1189.48	6288.36	0.841	7477.85	0.126
Macpus	Macrostomum pusillum	1611	MT429083	NA	2015-04-25	Anfora 2015: Q7	45.7126	13.2532	30	Molecular	54476.4	17.2726	76.4805	8.40037	1.1863	9.19064	28.0326	0	7256.14	3095.04	0.299	10351.2	0.19
Maclig	Macrostomum lignano	1612	NA	NA	2015-04-25	Anfora 2015: Lig13	45.6915	13.1314	NA	NA	NA	48.255	41.7589	9.27893	3.37988	0.180615	53.5133	7.77418	NA	NA	NA	NA	NA
Maclig	Macrostomum lignano	1613	NA	NA	2015-04-25	Anfora 2015: Lig13	45.6915	13.1314	NA	NA	42806.8	53.8881	64.3184	7.89715	3.14065	0.0624584	55.7895	7.52054	NA	NA	NA	NA	NA
Macspi	Macrostomum spirale	1614	NA	NA	2015-04-25	Anfora 2015: Lig10	45.6915	13.1314	32	NA	56948.7	84.6887	121.798	16.7777	2.42376	11.4623	74.8115	NA	NA	NA	NA	NA	NA
Macspi	Macrostomum spirale	1615	NA	NA	2015-04-25	Anfora 2015: Lig10	45.6915	13.1314	32	NA	92004	NA	NA	NA	NA	NA	NA	NA	NA	NA	NA	NA	NA
Macspi	Macrostomum spirale	1616	NA	NA	2015-04-25	Anfora 2015: Lig10	45.6915	13.1314	32	NA	58947.4	59.2381	75.0803	8.64211	3.64475	12.5259	NA	NA	1044.69	2074.89	0.665	3119.58	0.053
Macspi	Macrostomum spirale	1617	NA	NA	2015-04-25	Anfora 2015: Lig10	45.6915	13.1314	32	NA	80726.3	NA	NA	NA	NA	NA	NA	NA	NA	NA	NA	NA	NA
Macspi	Macrostomum spirale	1624	NA	NA	2015-04-26	Anfora 2015: Lig10	45.6915	13.1314	32	NA	74951.6	63.7435	181.015	9.11312	3.06016	9.44884	NA	NA	1150.06	2486.32	0.684	3636.38	0.049
Macspi	Macrostomum spirale	1626	NA	NA	2015-04-26	Anfora 2015: Lig10	45.6915	13.1314	32	NA	61702.4	57.0697	113.525	8.43863	2.43089	7.38816	NA	NA	1094.47	2880.18	0.725	3974.66	0.064
Macspi	Macrostomum spirale	1627	NA	NA	2015-04-26	Anfora 2015: Lig10	45.6915	13.1314	32	NA	52162.8	80.0321	77.8291	19.3285	18.4356	14.1454	77.5444	15.2781	NA	NA	NA	NA	NA
Macspi	Macrostomum spirale	1628	NA	NA	2015-04-26	Anfora 2015: Lig10	45.6915	13.1314	32	NA	73906.8	71.3103	99.6811	12.0283	3.252	10.4689	75.8982	14.9768	1378.4	4246.22	0.755	5624.61	0.076
Macspi	Macrostomum spirale	1629	NA	NA	2015-04-26	Anfora 2015: Lig10	45.6915	13.1314	32	NA	54803.3	NA	NA	NA	NA	NA	NA	NA	817.549	2339.2	0.741	3156.75	0.058
Macspi	Macrostomum spirale	1630	NA	NA	2015-04-26	Anfora 2015: Lig10	45.6915	13.1314	32	NA	81985.6	NA	NA	NA	NA	NA	NA	NA	1330.29	3727.85	0.737	5058.14	0.062
Macgab	Macrostomum gabriellae	2006	MT428962	NA	2016-01-28	Florida 2016: C3	29.6703	-81.2158	30	Molecular	70861	25.698	55.4139	25.9739	2.69699	16.1204	47.0739	0	7121.24	5464.67	0.434	12585.9	0.178
Macgab	Macrostomum gabriellae	2009	MT428964	NA	2016-01-28	Florida 2016: C3	29.6703	-81.2158	30	Molecular	44138.6	25.2864	98.8445	11.1062	1.61121	12.5836	47.1142	0	4471.26	3827.02	0.461	8298.28	0.188
Macgab	Macrostomum gabriellae	2010	MT428932	NA	2016-01-28	Florida 2016: A8	29.6704	-81.2153	30	Molecular	108710	24.4526	66.2794	23.5984	2.16889	14.5343	49.9684	0	NA	NA	NA	NA	NA
Macrub	Macrostomum rubrocinctum	2012	MT429118	NA	2016-01-28	Florida 2016: C9	29.6705	-81.2157	30	Molecular	NA	29.0899	49.4934	17.1488	2.14496	13.1678	NA	0	33427.9	7725.43	0.188	41153.4	NA
Macrub	Macrostomum rubrocinctum	2013	MT429119	NA	2016-01-28	Florida 2016: C9	29.6705	-81.2157	30	Molecular	129645	NA	NA	NA	NA	NA	NA	0	24564.1	4407.11	0.152	28971.3	0.223
Macgab	Macrostomum gabriellae	2016	MT428944	NA	2016-01-29	Florida 2016: A8	29.6704	-81.2153	30	Molecular	52954.2	25.472	82.6173	19.9034	1.54689	10.9344	40.7861	0	7052.55	2000.18	0.221	9052.73	0.171
Mac001	Macrostomum sp. 1	2018	MT428560	NA	2016-01-29	Florida 2016: D8	29.7236	-81.2581	6	Molecular	96206.6	27.16	54.3415	15.941	2.88493	15.8289	47.1169	0	NA	NA	NA	NA	NA
Mac034	Macrostomum sp. 34	2035	NA	NA	2016-01-31	Florida 2016: G6-9	29.6536	-81.2331	0	NA	165938	50.0455	40.7819	16.6295	1.5783	6.62511	27.2258	0	18586.6	5607.45	0.232	24194.1	0.146
Mac035	Macrostomum sp. 35	2036	NA	NA	2016-01-31	Florida 2016: G3	29.7161	-81.3027	0	NA	381141	41.308	31.9145	19.1172	3.81386	10.6223	55.6813	2.6194	47297.8	6858.42	0.127	54156.2	0.142
Mac035	Macrostomum sp. 35	2037	NA	NA	2016-01-31	Florida 2016: G3	29.7161	-81.3027	0	NA	435067	NA	NA	NA	NA	NA	NA	NA	NA	NA	NA	NA	NA
Mac036	Macrostomum sp. 36	2038	NA	NA	2016-01-31	Florida 2016: G6-9	29.6536	-81.2331	0	NA	205110	NA	NA	NA	NA	NA	NA	NA	13954	4473.45	0.243	18427.4	0.09
Mac034	Macrostomum sp. 34	2039	NA	NA	2016-01-31	Florida 2016: G6-9	29.6536	-81.2331	0	NA	125555	42.2698	50.2942	7.49251	1.75641	3.53457	NA	0	9377.26	1680.18	0.152	11057.4	0.088
Mac034	Macrostomum sp. 34	2040	NA	NA	2016-01-31	Florida 2016: G6-9	29.6536	-81.2331	0	NA	139986	42.5756	45.7772	13.8223	8.5935	6.60102	33.1495	0	NA	NA	NA	NA	NA
Mac034	Macrostomum sp. 34	2041	MT428635	SAMN15061043	2016-01-31	Florida 2016: G6-9	29.6536	-81.2331	0	Molecular	180164	NA	NA	NA	NA	NA	NA	0	NA	NA	NA	NA	NA
Mac034	Macrostomum sp. 34	2042	NA	NA	2016-02-01	Florida 2016: G6-9	29.6536	-81.2331	0	NA	108739	NA	NA	NA	NA	NA	NA	0	7051.75	1755.24	0.199	8806.99	0.081
Mac034	Macrostomum sp. 34	2044	NA	NA	2016-02-01	Florida 2016: G6-9	29.6536	-81.2331	0	NA	111269	36.324	18.6322	10.8569	1.61406	6.77392	NA	0	11903.2	3782.14	0.241	15685.3	0.141
Mac035	Macrostomum sp. 35	2045	NA	NA	2016-02-01	Florida 2016: G3	29.7161	-81.3027	0	NA	400229	54.1734	64.4558	21.4982	2.27266	8.17465	48.1945	2.70086	51232.5	5947.12	0.104	57179.6	0.143
Mac034	Macrostomum sp. 34	2046	NA	NA	2016-02-01	Florida 2016: G6-9	29.6536	-81.2331	0	NA	128344	52.9295	24.4833	19.9927	11.1194	9.54458	NA	0	7014.52	1930.84	0.216	8945.35	0.07
Mac036	Macrostomum sp. 36	2047	MT428639	SAMN15061045	2016-02-01	Florida 2016: G6-9	29.6536	-81.2331	0	Molecular	254541	35.0123	63.6251	14.2934	20.7103	18.3311	NA	NA	19330.8	6656.9	0.256	25987.7	0.102
Mac035	Macrostomum sp. 35	2048	MT428636	SAMN15061044	2016-02-01	Florida 2016: G3	29.7161	-81.3027	0	Molecular	426935	NA	NA	NA	NA	NA	NA	NA	42880.5	6249.6	0.127	49130.1	0.115
Mac035	Macrostomum sp. 35	2049	NA	NA	2016-02-01	Florida 2016: G3	29.7161	-81.3027	0	NA	595957	NA	NA	NA	NA	NA	NA	NA	36269.4	5148.89	0.124	41418.3	0.069
Mac036	Macrostomum sp. 36	2050	NA	NA	2016-02-01	Florida 2016: G6-9	29.6536	-81.2331	0	NA	195484	NA	NA	NA	NA	NA	NA	NA	7354.49	3551.82	0.326	10906.3	0.056
Mac035	Macrostomum sp. 35	2051	NA	NA	2016-02-01	Florida 2016: G3	29.7161	-81.3027	0	NA	288685	NA	NA	NA	NA	NA	NA	NA	23710	3417.88	0.126	27127.9	0.094
Mac036	Macrostomum sp. 36	2052	MT428640	NA	2016-02-01	Florida 2016: G6-9	29.6536	-81.2331	0	Molecular	169164	NA	NA	20.3736	13.4141	NA	NA	NA	6608.39	3193.11	0.326	9801.5	0.058
Mac036	Macrostomum sp. 36	2053	NA	NA	2016-02-01	Florida 2016: G6-9	29.6536	-81.2331	0	NA	200922	33.0175	58.4417	16.5708	21.1793	17.576	NA	NA	10192.9	5786.94	0.362	15979.8	0.08
Mac034	Macrostomum sp. 34	2059	NA	NA	2016-02-01	Florida 2016: G6-9	29.6536	-81.2331	0	NA	137160	48.1555	12.9839	8.62153	1.41309	5.80897	NA	0	5393.99	2211.95	0.291	7605.94	0.055
Mac034	Macrostomum sp. 34	2061	NA	NA	2016-02-01	Florida 2016: G6-9	29.6536	-81.2331	0	NA	176871	NA	NA	NA	NA	NA	NA	0	10617.3	3012.34	0.221	13629.6	0.077
Macgab	Macrostomum gabriellae	2063	MT428950	SAMN15061134	2016-02-01	Florida 2016: C10	29.6703	-81.2158	30	Molecular	NA	NA	NA	NA	NA	NA	NA	0	5346.12	4252.5	0.443	9598.62	NA
Mac047	Macrostomum sp. 47	2066	MT428661	NA	2016-02-02	Florida 2016: D13	29.7251	-81.2578	24	Molecular	NA	38.09	72.0182	30.4787	15.835	13.8576	75.3773	0	NA	NA	NA	NA	NA
Mac047	Macrostomum sp. 47	2068	MT428662	NA	2016-02-02	Florida 2016: D13	29.7251	-81.2578	24	Molecular	435310	34.6911	32.8107	22.2918	2.14439	12.9878	NA	0	18183.2	6730.57	0.27	24913.8	0.057
Mac034	Macrostomum sp. 34	2069	NA	NA	2016-02-01	Florida 2016: G6-9	29.6536	-81.2331	0	NA	165476	NA	NA	NA	NA	NA	NA	0	12125.8	2774.98	0.186	14900.8	0.09
Macrub	Macrostomum rubrocinctum	2070	MT429121	NA	2016-02-02	Florida 2016: D13	29.7251	-81.2578	24	Molecular	428121	39.7676	93.3208	41.213	3.97385	18.4054	72.6566	0	NA	NA	NA	NA	NA
Mac034	Macrostomum sp. 34	2071	NA	NA	2016-02-02	Florida 2016: G6-9	29.6536	-81.2331	0	NA	144418	48.1225	20.3788	11.6526	1.68179	6.10843	NA	0	10561.8	3183.78	0.232	13745.5	0.095
Machys_d	Macrostomum hystricinum d	2072	MT429009	SAMN15061144	2016-02-02	Florida 2016: D13	29.7251	-81.2578	24	Molecular	284635	39.0679	72.2897	26.7491	2.50148	9.69086	37.6151	0	3992.54	2435.26	0.379	6427.8	0.023
Mac037	Macrostomum sp. 37	2073	NA	NA	2016-02-02	Florida 2016: G6-9	29.6536	-81.2331	0	NA	194938	70.4459	94.8495	11.8177	2.55365	19.0538	NA	NA	NA	NA	NA	NA	NA
Mac034	Macrostomum sp. 34	2075	NA	NA	2016-02-02	Florida 2016: G6-9	29.6536	-81.2331	0	NA	159572	NA	NA	NA	NA	NA	NA	0	NA	NA	NA	NA	NA
Macrub	Macrostomum rubrocinctum	2076	MT429122	NA	2016-02-02	Florida 2016: D2	29.7236	-81.258	6	Molecular	250202	37.6697	82.1768	33.3614	2.89584	18.9401	NA	0	20393	8580.68	0.296	28973.7	0.116
Mac035	Macrostomum sp. 35	2077	NA	NA	2016-02-02	Florida 2016: G3	29.7161	-81.3027	0	NA	573110	NA	NA	NA	NA	NA	NA	NA	54240.6	7697.31	0.124	61937.9	0.108
Mac035	Macrostomum sp. 35	2078	NA	NA	2016-02-02	Florida 2016: G3	29.7161	-81.3027	0	NA	408812	47.2702	46.1559	21.3889	3.52382	10.6907	60.6643	NA	37554.6	5863.53	0.135	43418.1	0.106
Mac034	Macrostomum sp. 34	2079	NA	NA	2016-02-02	Florida 2016: G6-9	29.6536	-81.2331	0	NA	128870	48.7936	25.7963	10.8799	4.15677	5.21759	31.6179	0	4798.62	2334.9	0.327	7133.53	0.055
Mac035	Macrostomum sp. 35	2080	NA	NA	2016-02-02	Florida 2016: G3	29.7161	-81.3027	0	NA	427750	NA	NA	NA	NA	NA	NA	NA	40065.7	8798.33	0.18	48864	0.114
Mac035	Macrostomum sp. 35	2081	NA	NA	2016-02-02	Florida 2016: G3	29.7161	-81.3027	0	NA	445182	51.4115	77.7717	14.4881	8.28666	6.06856	NA	NA	49405.8	10629.3	0.177	60035.1	0.135
Mac037	Macrostomum sp. 37	2082	NA	NA	2016-02-02	Florida 2016: G6	29.6542	-81.2329	0	NA	390041	74.2602	106.698	18.2119	14.3982	16.9996	58.1114	13.2849	11707.8	2560.18	0.179	14268	0.037
Mac037	Macrostomum sp. 37	2084	NA	NA	2016-02-02	Florida 2016: G6-9	29.6536	-81.2331	0	NA	312838	76.458	107.72	30.3658	2.77645	22.2105	57.6857	14.6218	9599.13	3048.96	0.241	12648.1	0.04
Mac041	Macrostomum sp. 41	2086	MT428651	NA	2016-02-04	Florida 2016: M4	29.6446	-81.6301	0	Molecular	97080.7	53.5121	55.7752	6.85685	2.44299	4.34051	NA	NA	2228.89	781.613	0.26	3010.51	0.031
Mac039	Macrostomum sp. 39	2089	MT428649	SAMN15061049	2016-02-04	Florida 2016: K4	29.0976	-83.0645	28	Molecular	127800	23.274	88.275	16.8285	16.929	15.3225	31.369	0	11436	2838.1	0.199	14274.1	0.112
Mac035	Macrostomum sp. 35	2091	MT428637	NA	2016-02-04	Florida 2016: M2	29.2915	-82.8323	0	Molecular	194791	46.817	37.0999	23.1788	3.69699	12.1288	NA	NA	12535.7	2351.89	0.158	14887.6	0.076
Macgab	Macrostomum gabriellae	2093	MT428967	SAMN15061135	2016-02-04	Florida 2016: K5	29.0977	-83.0645	28	Molecular	135031	27.4906	72.1971	19.2729	15.8409	13.5565	50.421	0	11681.7	5696.18	0.328	17377.9	0.129
Mac037	Macrostomum sp. 37	2094	NA	NA	2016-02-04	Florida 2016: G6	29.6542	-81.2329	0	NA	244703	55.3058	93.5495	16.4575	39.8901	34.4687	NA	NA	NA	NA	NA	NA	NA
Mac037	Macrostomum sp. 37	2098	MT428646	SAMN15061046	2016-02-05	Florida 2016: G6	29.6542	-81.2329	0	Molecular	627230	77.5104	103.92	19.7846	2.40124	11.5157	NA	NA	13920	1163.77	0.077	15083.8	0.024
Mac037	Macrostomum sp. 37	2099	NA	NA	2016-02-05	Florida 2016: G6	29.6542	-81.2329	0	NA	328432	NA	NA	16.8578	2.69588	NA	NA	NA	20678.5	6921.17	0.251	27599.6	0.084
Mac047	Macrostomum sp. 47	2101	MT428663	NA	2016-02-05	Florida 2016: D11+D13	29.7241	-81.2568	25	Molecular	243747	30.247	62.6863	26.4902	1.98908	15.2634	NA	0	18461.5	5288.85	0.223	23750.3	0.097
Macrub	Macrostomum rubrocinctum	2102	MT429123	NA	2016-02-05	Florida 2016: D11+D13	29.7241	-81.2568	25	Molecular	180746	NA	NA	NA	NA	NA	64.4379	0	NA	NA	NA	NA	NA
Mac047	Macrostomum sp. 47	2103	MT428664	NA	2016-02-05	Florida 2016: D11+D13	29.7241	-81.2568	25	Molecular	522690	46.0988	62.58	30.9426	18.4612	15.0351	48.509	0	25083.2	6913.38	0.216	31996.6	0.061
Mac047	Macrostomum sp. 47	2104	MT428665	NA	2016-02-05	Florida 2016: D11+D13	29.7241	-81.2568	25	Molecular	239983	36.2466	55.6414	31.4894	2.53303	15.5254	49.9231	0	17304.9	5680.51	0.247	22985.4	0.096
Mac047	Macrostomum sp. 47	2105	MT428666	SAMN15061053	2016-02-05	Florida 2016: D11+D13	29.7241	-81.2568	25	Molecular	221992	NA	NA	NA	NA	NA	NA	0	15314.2	7049.27	0.315	22363.5	0.101
Mac043	Macrostomum sp. 43	2106	NA	NA	2016-02-05	Florida 2016: I3	29.1018	-83.0619	28	NA	148228	91.4909	60.9138	20.7665	5.68541	0.790706	NA	NA	NA	NA	NA	NA	NA
Mac045	Macrostomum sp. 45	2107	MT428657	SAMN15061051	2016-02-05	Florida 2016: K4	29.0976	-83.0645	28	Molecular	190175	45.6341	38.2216	20.694	3.19935	14.1708	48.2256	1.98012	10436.1	2574.51	0.198	13010.6	0.068
Mac046	Macrostomum sp. 46	2108	MT428658	NA	2016-02-05	Florida 2016: K4	29.0976	-83.0645	28	Molecular	138215	75.6111	109.078	13.6119	15.2508	11.4733	NA	NA	4693.1	11765	0.715	16458.1	0.119
Machys_d	Macrostomum hystricinum d	2109	MT429010	NA	2016-02-05	Florida 2016: D11+D13	29.7241	-81.2568	25	Molecular	381902	34.876	50.2394	20.7229	3.47965	15.2473	NA	0	NA	NA	NA	NA	NA
Machys_d	Macrostomum hystricinum d	2110	MT429011	NA	2016-02-05	Florida 2016: D11+D13	29.7241	-81.2568	25	Molecular	240988	41.104	88.7618	23.841	6.68543	10.0428	33.9328	0	NA	3418.25	NA	NA	NA
Macrub	Macrostomum rubrocinctum	2111	MT429124	SAMN15061167	2016-02-05	Florida 2016: D11+D13	29.7241	-81.2568	25	Molecular	203459	NA	NA	NA	NA	NA	NA	0	23232.9	7217.59	0.237	30450.5	0.15
Mac044	Macrostomum sp. 44	2113	NA	NA	2016-02-05	Florida 2016: G3	29.7161	-81.3027	0	NA	592916	69.9222	78.0328	21.7685	11.4984	8.86898	NA	NA	32647.9	4388.72	0.118	37036.6	0.062
Mac047	Macrostomum sp. 47	2114	MT428667	NA	2016-02-05	Florida 2016: K4	29.0976	-83.0645	28	Molecular	259641	NA	NA	NA	NA	NA	NA	0	13694.7	5752.22	0.296	19447	0.075
Mac046	Macrostomum sp. 46	2115	MT428659	SAMN15061052	2016-02-05	Florida 2016: K4	29.0976	-83.0645	28	Molecular	134241	69.6644	94.6204	18.8355	12.9401	9.92665	73.0693	2.22648	4269.31	6908.24	0.618	11177.6	0.083
Mac035	Macrostomum sp. 35	2117	NA	NA	2016-02-05	Florida 2016: G3	29.7161	-81.3027	0	NA	311346	NA	NA	NA	NA	NA	NA	NA	20994.4	8716.69	0.293	29711.1	0.095
Mac035	Macrostomum sp. 35	2120	NA	NA	2016-02-05	Florida 2016: G3	29.7161	-81.3027	0	NA	292192	NA	NA	NA	NA	NA	NA	NA	NA	NA	NA	NA	NA
Mac035	Macrostomum sp. 35	2123	MT428638	NA	2016-02-06	Florida 2016: G3	29.7161	-81.3027	0	Molecular	259571	NA	NA	NA	NA	NA	NA	NA	NA	NA	NA	NA	NA
Mac035	Macrostomum sp. 35	2124	NA	NA	2016-02-06	Florida 2016: G3	29.7161	-81.3027	0	NA	221250	NA	NA	NA	NA	NA	NA	NA	NA	NA	NA	NA	NA
Mac034	Macrostomum sp. 34	2126	NA	NA	2016-02-06	Florida 2016: G6-9	29.6536	-81.2331	0	NA	85109	53.4032	29.5372	24.6297	9.91214	8.01047	NA	0	NA	NA	NA	NA	NA
Mac043	Macrostomum sp. 43	2127	NA	NA	2016-02-06	Florida 2016: I3	29.1018	-83.0619	28	NA	138038	88.3642	74.3632	27.0711	7.56752	0.0668673	66.7337	19.4259	7569.54	2507.69	0.249	10077.2	0.073
Mac048	Macrostomum sp. 48	2128	MT428686	NA	2016-02-07	Florida 2016: L7	29.1383	-83.027	25	Molecular	41663.2	27.8786	123.149	15.6285	1.69779	8.7658	30.4722	0	7358.73	1290.3	0.149	8649.04	0.208
Macgab	Macrostomum gabriellae	2129	MT428945	NA	2016-02-07	Florida 2016: L7	29.1383	-83.027	25	Molecular	63387.7	24.5123	98.5974	16.3173	17.4449	15.4887	44.2929	0	4843.54	2732.06	0.361	7575.61	0.12
Mac039	Macrostomum sp. 39	2130	MT428650	NA	2016-02-06	Florida 2016: K4	29.0976	-83.0645	28	Molecular	147271	26.759	72.8628	16.6749	1.40256	14.8882	NA	0	18807.2	3762.2	0.167	22569.4	0.153
Mac046	Macrostomum sp. 46	2131	NA	NA	2016-02-06	Florida 2016: K4	29.0976	-83.0645	28	NA	183411	77.7008	77.3584	22.3853	2.34814	10.9693	NA	NA	5136.99	13574.7	0.725	18711.7	0.102
Mac037	Macrostomum sp. 37	2135	NA	NA	2016-02-07	Florida 2016: G6	29.6542	-81.2329	0	NA	503376	78.5303	105.919	24.5832	2.09826	22.6932	NA	NA	46430.9	10060.8	0.178	56491.7	0.112
Mac037	Macrostomum sp. 37	2136	NA	NA	2016-02-07	Florida 2016: G6	29.6542	-81.2329	0	NA	359548	NA	NA	NA	NA	NA	NA	NA	12791.5	NA	NA	NA	NA
Macgab	Macrostomum gabriellae	2137	MT428970	NA	2016-02-07	Florida 2016: L7	29.1383	-83.027	25	Molecular	49636.8	26.3904	87.0221	22.6071	2.43136	17.7662	43.6053	0	5561.55	2873.02	0.341	8434.57	0.17
Mac048	Macrostomum sp. 48	2138	MT428687	NA	2016-02-07	Florida 2016: L7	29.1383	-83.027	25	Molecular	35508.9	25.7209	67.4886	20.6433	1.843	15.3596	29.275	0	5467.86	2515.37	0.315	7983.23	0.225
Macgab	Macrostomum gabriellae	2139	MT428949	SAMN15061131	2016-02-07	Florida 2016: L7	29.1383	-83.027	25	Molecular	44619.3	NA	NA	NA	NA	NA	NA	0	6984.35	2189.35	0.239	9173.69	0.206
Mac048	Macrostomum sp. 48	2147	MT428688	NA	2016-02-07	Florida 2016: L7	29.1383	-83.027	25	Molecular	35426.1	NA	NA	NA	NA	NA	NA	0	4761.48	1468.57	0.236	6230.05	0.176
Mac036	Macrostomum sp. 36	2148	MT428642	NA	2016-02-07	Florida 2016: M4	29.6446	-81.6301	0	Molecular	173345	34.4011	98.2373	23.7744	22.4635	18.301	NA	NA	8981.69	7976.38	0.47	16958.1	0.098
Mac035	Macrostomum sp. 35	2151	NA	NA	2016-02-07	Florida 2016: G1	29.7164	-81.3025	0	NA	184217	46.9118	34.2428	21.3266	3.05176	12.1918	NA	NA	18041.3	4435.47	0.197	22476.8	0.122
Mac044	Macrostomum sp. 44	2155	NA	NA	2016-02-08	Florida 2016: N5	29.653	-81.2464	0	NA	369170	NA	NA	NA	NA	NA	67.9398	10.7691	38366.7	2572.11	0.063	40938.8	0.111
Mac044	Macrostomum sp. 44	2156	MT428634	NA	2016-02-08	Florida 2016: M2	29.2915	-82.8323	0	Molecular	425601	53.2656	65.3051	19.4117	4.43017	13.818	NA	NA	4703.19	4370.2	0.482	9073.39	0.021
Mac036	Macrostomum sp. 36	2157	NA	NA	2016-02-08	Florida 2016: N3	29.6542	-81.2329	0	NA	188420	NA	NA	14.6978	2.08355	NA	NA	NA	7856.44	6709.31	0.461	14565.7	0.077
Mac036	Macrostomum sp. 36	2158	NA	NA	2016-02-08	Florida 2016: N3	29.6542	-81.2329	0	NA	224034	35.422	83.8884	12.1374	3.83016	0.799289	NA	NA	13516.9	12295	0.476	25811.8	0.115
Mac036	Macrostomum sp. 36	2160	MT428643	NA	2016-02-08	Florida 2016: N4	29.6536	-81.2331	0	Molecular	296577	NA	NA	13.0095	2.70984	NA	NA	NA	12113.3	6911.14	0.363	19024.4	0.064
Mac044	Macrostomum sp. 44	2161	NA	NA	2016-02-08	Florida 2016: N5	29.653	-81.2464	0	NA	601165	69.9392	107.981	25.5309	3.00848	10.448	62.1369	10.8733	28328.3	7250.05	0.204	35578.4	0.059
Mac044	Macrostomum sp. 44	2162	NA	NA	2016-02-08	Florida 2016: N5	29.653	-81.2464	0	NA	472728	72.5167	72.3971	24.8265	4.95087	10.5269	64.0467	10.6338	21746.3	4799.03	0.181	26545.3	0.056
Mac044	Macrostomum sp. 44	2163	NA	NA	2016-02-08	Florida 2016: N5	29.653	-81.2464	0	NA	306086	NA	NA	19.9869	2.92146	NA	NA	NA	9735.83	2208.62	0.185	11944.4	0.039
Mac044	Macrostomum sp. 44	2164	NA	NA	2016-02-08	Florida 2016: N5	29.653	-81.2464	0	NA	329547	NA	NA	15.6339	3.3727	NA	NA	NA	27080.7	5614.93	0.172	32695.6	0.099
Machtx	Macrostomum hystrix	2167	NA	NA	2016-02-15	Basel Culture 2016: Machtx_SR1	43.6843	10.283	NA	NA	227024	NA	NA	NA	NA	NA	NA	0	4611.05	10667.7	0.698	15278.7	0.067
Machtx	Macrostomum hystrix	2168	NA	NA	2016-02-15	Basel Culture 2016: Machtx_SR1	43.6843	10.283	NA	NA	314765	NA	NA	NA	NA	NA	NA	0	8834.89	39925.1	0.819	48760	0.155
Mac043	Macrostomum sp. 43	2172	MT428654	SAMN15061050	2016-02-27	Florida 2016: I+L	29.1018	-83.0619	26.5	Molecular	203228	97.4965	31.2919	21.9909	7.62701	2.06744	NA	NA	4390.84	7940.53	0.644	12331.4	0.061
Mac043	Macrostomum sp. 43	2173	NA	NA	2016-02-27	Florida 2016: I+L	29.1018	-83.0619	26.5	NA	157170	NA	NA	19.2203	4.93096	NA	NA	NA	4397.52	9521.24	0.684	13918.8	0.089
Mac042	Macrostomum sp. 42	2175	NA	NA	2016-02-27	Florida 2016: I+L	29.1018	-83.0619	26.5	NA	184219	103.454	112.824	36.2819	11.7082	8.00311	NA	NA	NA	NA	NA	NA	NA
Mac047	Macrostomum sp. 47	2178	MT428668	NA	2016-03-17	Florida 2016: D-inject	29.7251	-81.2575	NA	Molecular	368364	30.6555	77.1484	16.3385	1.48855	13.267	NA	0	10368.7	2814.64	0.213	13183.3	0.036
Macfin	Macrostomum finnlandense	2196	MT428915	NA	2016-04-05	Basel Region 2016: A3	47.6214	7.53553	0	Molecular	363564	51.0839	87.3315	17.6702	4.53874	15.1244	62.5494	2.82479	26559.4	6738.37	0.202	33297.7	0.092
Mac050	Macrostomum sp. 50	2200	MT428701	NA	2016-04-06	Basel Region 2016: A3	47.6214	7.53553	0	Molecular	1.46324e+06	98.1469	82.2964	29.404	22.3078	17.1504	70.3645	1.70876	NA	NA	NA	NA	NA
Macrst	Macrostomum rostratum	2202	MT429097	NA	2016-04-07	Basel Region 2016: A4	47.6212	7.53567	0	Molecular	NA	NA	NA	NA	NA	NA	62.4744	0	NA	NA	NA	NA	NA
Macret	Macrostomum retortum	2204	NA	NA	2016-04-13	Pisa 2016: D8	43.7717	10.2778	0	NA	252462	NA	NA	31.2487	7.6745	NA	NA	NA	10884.7	18940.8	0.635	29825.5	0.118
Macdis	Macrostomum distinguendum	2205	NA	NA	2016-04-13	Pisa 2016: D8	43.7717	10.2778	0	NA	307329	27.5414	37.7124	7.49532	18.5439	15.2527	NA	0	23319.4	5645.1	0.195	28964.5	0.094
Macdis	Macrostomum distinguendum	2206	NA	NA	2016-04-13	Pisa 2016: D8	43.7717	10.2778	0	NA	502582	34.7542	47.9477	17.3565	13.3523	17.9181	NA	0	15056.3	11283.6	0.428	26339.9	0.052
Macdis	Macrostomum distinguendum	2207	NA	NA	2016-04-13	Pisa 2016: D8	43.7717	10.2778	0	NA	735699	63.5616	57.4611	40.1849	4.90636	19.6252	NA	0	62331.4	9538.82	0.133	71870.2	0.098
Macdis	Macrostomum distinguendum	2208	NA	NA	2016-04-13	Pisa 2016: D8	43.7717	10.2778	0	NA	396553	49.5689	67.1835	27.9605	23.1946	19.8792	NA	0	50452.1	7005.29	0.122	57457.4	0.145
Machtx	Macrostomum hystrix	2209	NA	NA	2016-04-13	Pisa 2016: B20	43.6839	10.2928	4	NA	218860	NA	NA	23.0649	1.44118	NA	NA	0	13190.5	26622.7	0.669	39813.2	0.182
Machtx	Macrostomum hystrix	2210	NA	NA	2016-04-13	Pisa 2016: B20	43.6839	10.2928	4	NA	121383	NA	NA	NA	NA	NA	33.7423	0	NA	NA	NA	NA	NA
Macdis	Macrostomum distinguendum	2211	NA	NA	2016-04-13	Pisa 2016: C2	43.7036	10.3019	0	NA	700221	64.1642	58.152	38.6374	3.40018	21.0307	NA	0	NA	NA	NA	NA	NA
Macmys	Macrostomum mystrophorum	2212	NA	NA	2016-04-13	Pisa 2016: D12	43.7711	10.2786	0	NA	306095	137.798	171.633	27.5759	5.39258	0.833343	60.8643	14.2586	7762.8	7856.5	0.503	15619.3	0.051
Macret	Macrostomum retortum	2213	MT429093	SAMN15061163	2016-04-13	Pisa 2016: C2	43.7036	10.3019	0	Molecular	307392	177.233	330.85	22.8822	8.9058	4.79046	NA	NA	NA	NA	NA	NA	NA
Machtx	Macrostomum hystrix	2214	NA	NA	2016-04-13	Pisa 2016: B5 7 8 9 11	43.6876	10.2862	NA	NA	185710	NA	NA	17.1894	2.32615	NA	NA	0	22011	41523.9	0.654	63534.9	0.342
Machtx	Macrostomum hystrix	2216	NA	NA	2016-04-13	Pisa 2016: B5 7 8 9 11	43.6876	10.2862	NA	NA	230419	37.1237	50.0518	19.991	2.10263	5.12893	NA	0	NA	NA	NA	NA	NA
Macdis	Macrostomum distinguendum	2217	NA	NA	2016-04-13	Pisa 2016: D10	43.7713	10.2785	0	NA	359277	41.9795	63.9162	12.4594	2.96542	12.8509	NA	0	24409.2	4289.02	0.149	28698.2	0.08
Macdis	Macrostomum distinguendum	2218	NA	NA	2016-04-13	Pisa 2016: D10	43.7713	10.2785	0	NA	481214	52.7814	58.0324	27.0624	3.83805	16.7939	NA	0	29615.9	6567.57	0.182	36183.5	0.075
Macdis	Macrostomum distinguendum	2219	MT428905	SAMN15061125	2016-04-13	Pisa 2016: D10	43.7713	10.2785	0	Molecular	327502	29.3922	54.7772	9.29714	2.66752	11.2441	NA	0	22487.1	5490.84	0.196	27977.9	0.085
Macdis	Macrostomum distinguendum	2220	NA	NA	2016-04-13	Pisa 2016: D1 2 3 6	43.7721	10.2779	0	NA	543246	62.5102	80.0505	36.2097	4.1084	18.1246	NA	0	44108.9	9065.81	0.17	53174.7	0.098
Macrst	Macrostomum rostratum	2221	NA	NA	2016-04-13	Pisa 2016: D5	43.7721	10.278	0	NA	253183	NA	NA	14.3636	3.03646	NA	NA	0	11152.7	9748.24	0.466	20900.9	0.083
Macdis	Macrostomum distinguendum	2222	NA	NA	2016-04-13	Pisa 2016: D8	43.7717	10.2778	0	NA	419208	34.6128	59.6472	10.8755	3.43367	16.4081	NA	0	31929.8	6534.98	0.17	38464.8	0.092
Macdis	Macrostomum distinguendum	2223	MT428906	NA	2016-04-13	Pisa 2016: D8	43.7717	10.2778	0	Molecular	551623	60.1774	45.5127	36.8881	24.6927	20.0698	33.2252	0	47935.5	8204.95	0.146	56140.5	0.102
Mac002	Macrostomum sp. 2	2224	NA	SAMN15061037	2016-04-13	Pisa 2016: A4	43.5841	10.2981	5	NA	107065	NA	NA	NA	NA	NA	NA	NA	3695.98	5306.46	0.589	9002.44	0.084
Macmys	Macrostomum mystrophorum	2225	NA	NA	2016-04-13	Pisa 2016: A4	43.5841	10.2981	5	NA	219130	97.8847	154.544	14.2496	6.61016	2.51401	NA	NA	4215.44	12436.9	0.747	16652.3	0.076
Macmys	Macrostomum mystrophorum	2228	MT429044	SAMN15061153	2016-04-13	Pisa 2016: D12	43.7711	10.2786	0	Molecular	373670	139.133	173.202	19.8423	2.56454	2.52276	NA	NA	17038.5	18922.1	0.526	35960.5	0.096
Macmys	Macrostomum mystrophorum	2229	NA	NA	2016-04-13	Pisa 2016: D12	43.7711	10.2786	0	NA	355239	NA	NA	NA	NA	NA	82.1292	16.6004	NA	NA	NA	NA	NA
Mac003	Macrostomum sp. 3	2231	NA	NA	2016-04-13	Pisa 2016: A4	43.5841	10.2981	5	NA	194700	30.7162	74.6667	15.3018	2.51975	7.4479	NA	NA	9763.42	2805.94	0.223	12569.4	0.065
Mac002	Macrostomum sp. 2	2232	NA	NA	2016-04-13	Pisa 2016: A4	43.5841	10.2981	5	NA	193917	NA	NA	NA	NA	NA	NA	NA	5231.49	12434.8	0.704	17666.3	0.091
Macmys	Macrostomum mystrophorum	2233	MT429045	SAMN15061154	2016-04-13	Pisa 2016: A4	43.5841	10.2981	5	Molecular	205146	103.072	148.9	12.7045	6.11722	2.56616	NA	NA	NA	NA	NA	NA	NA
Macdis	Macrostomum distinguendum	2234	NA	NA	2016-04-13	Pisa 2016: B2	43.6878	10.3122	3	NA	344072	32.171	59.7915	9.0704	16.5552	13.7999	NA	0	32359.1	4715.1	0.127	37074.2	0.108
Macdis	Macrostomum distinguendum	2235	NA	NA	2016-04-13	Pisa 2016: C1	43.7036	10.3019	0	NA	806916	68.8307	66.1955	42.7342	3.65687	19.3292	34.8231	0	NA	NA	NA	NA	NA
Macmys	Macrostomum mystrophorum	2237	NA	NA	2016-04-13	Pisa 2016: D12	43.7711	10.2786	0	NA	NA	96.7558	177.638	17.9643	4.10821	1.77192	NA	NA	NA	NA	NA	NA	NA
Macmys	Macrostomum mystrophorum	2239	MT429046	SAMN15061155	2016-04-13	Pisa 2016: D12	43.7711	10.2786	0	Molecular	219809	107.915	166.287	15.5103	5.82758	1.85759	NA	NA	8559.86	11927.2	0.582	20487.1	0.093
Macdis	Macrostomum distinguendum	2243	MT428907	SAMN15061126	2016-04-14	Pisa 2016: D5	43.7721	10.278	0	Molecular	318981	46.616	76.1971	15.9459	3.3563	16.531	NA	0	17869.2	4645.98	0.206	22515.1	0.071
Macmys	Macrostomum mystrophorum	2244	NA	NA	2016-04-14	Pisa 2016: D12	43.7711	10.2786	0	NA	386416	155.503	171.579	24.5345	3.40695	1.94178	67.2971	15.059	11764.4	30823.1	0.724	42587.5	0.11
Mac003	Macrostomum sp. 3	2245	MT428568	NA	2016-04-14	Pisa 2016: D5	43.7721	10.278	0	Molecular	145974	29.61	46.7366	12.9018	12.4148	11.2506	NA	NA	5483.94	2208.51	0.287	7692.45	0.053
Macdis	Macrostomum distinguendum	2246	MT428908	SAMN15061127	2016-04-14	Pisa 2016: D5	43.7721	10.278	0	Molecular	392809	NA	NA	NA	NA	NA	NA	0	29853.7	8235.09	0.216	38088.8	0.097
Macrst	Macrostomum rostratum	2247	NA	NA	2016-04-14	Pisa 2016: D1 2 3 6	43.7721	10.2779	0	NA	219354	51.3513	74.0122	19.8913	27.9613	24.3925	NA	0	10240.7	7010.09	0.406	17250.8	0.079
Macdis	Macrostomum distinguendum	2248	NA	NA	2016-04-14	Pisa 2016: D5	43.7721	10.278	0	NA	248683	44.1171	85.7782	13.4829	2.21367	13.5657	NA	0	13899.5	5734.56	0.292	19634.1	0.079
Machtx	Macrostomum hystrix	2249	NA	NA	2016-04-14	Pisa 2016: B5 7 8 9 11	43.6876	10.2862	NA	NA	275764	NA	NA	NA	NA	NA	NA	0	9853.94	25301.8	0.72	35155.7	0.127
Macdis	Macrostomum distinguendum	2250	NA	NA	2016-04-14	Pisa 2016: D5	43.7721	10.278	0	NA	513771	51.6101	62.7005	22.1162	21.1076	17.8187	NA	0	NA	NA	NA	NA	NA
Macret	Macrostomum retortum	2252	NA	NA	2016-04-14	Pisa 2016: D8	43.7717	10.2778	0	NA	227189	NA	NA	19.0472	3.68776	NA	NA	NA	NA	NA	NA	NA	NA
Macret	Macrostomum retortum	2253	MT429094	NA	2016-04-14	Pisa 2016: D8	43.7717	10.2778	0	Molecular	175931	171.398	242.069	21.7704	8.67606	4.87463	NA	NA	NA	NA	NA	NA	NA
Macret	Macrostomum retortum	2254	MT429095	NA	2016-04-14	Pisa 2016: D8	43.7717	10.2778	0	Molecular	215689	NA	NA	21.0657	4.58242	NA	NA	NA	NA	NA	NA	NA	NA
Mac003	Macrostomum sp. 3	2255	MT428569	NA	2016-04-14	Pisa 2016: D12	43.7711	10.2786	0	Molecular	175692	27.9732	81.1526	15.516	15.9709	13.8208	NA	NA	NA	NA	NA	NA	NA
Macrst	Macrostomum rostratum	2256	MT429099	SAMN15061164	2016-04-14	Pisa 2016: D13	43.7585	10.2925	0	Molecular	395840	NA	NA	NA	NA	NA	NA	0	34717.6	4781.12	0.121	39498.7	0.1
Macret	Macrostomum retortum	2258	NA	NA	2016-04-14	Pisa 2016: D8	43.7717	10.2778	0	NA	231418	NA	NA	28.0824	6.72236	NA	NA	NA	9754.21	12678.4	0.565	22432.6	0.097
Macret	Macrostomum retortum	2259	NA	NA	2016-04-14	Pisa 2016: D8	43.7717	10.2778	0	NA	233796	208.341	225.139	36.8756	5.77522	3.08841	71.7548	28.7698	8918.32	13771.3	0.607	22689.6	0.097
Macdis	Macrostomum distinguendum	2260	NA	NA	2016-04-14	Pisa 2016: D8	43.7717	10.2778	0	NA	831018	57.1438	66.3311	23.1404	11.1475	7.53383	NA	0	101797	15628	0.133	117425	0.141
Macrst	Macrostomum rostratum	2263	MT429098	NA	2016-04-18	Pisa 2016: D5	43.7721	10.278	0	Molecular	249852	NA	NA	19.1192	3.35363	NA	NA	0	11777.9	4140.45	0.26	15918.3	0.064
Macdis	Macrostomum distinguendum	2264	MT428909	NA	2016-04-18	Pisa 2016: D5	43.7721	10.278	0	Molecular	NA	NA	NA	NA	NA	NA	35.9672	0	NA	NA	NA	NA	NA
Macpus	Macrostomum pusillum	2267	MT429084	NA	2016-04-25	Anfora 2016: A4	45.7148	13.2601	35	Molecular	53530.9	NA	NA	NA	NA	NA	NA	0	5470.69	3694.68	0.403	9165.37	0.171
Macaxi	Macrostomum axi	2272	NA	NA	2016-04-27	Anfora 2016: T1_A1	45.7097	13.257	NA	NA	56305.1	NA	NA	10.0288	2.282	NA	NA	NA	1681.11	4487.41	0.727	6168.52	0.11
Mac078	Macrostomum sp. 78	2289	MT428767	NA	2016-05-01	Anfora 2016: F1 2 6	45.6914	13.1317	20	Molecular	103584	22.917	81.5265	15.5538	16.3421	14.5777	38.5794	0	12497.7	2865.67	0.187	15363.3	0.148
Mac054	Macrostomum sp. 54	2290	MT428711	NA	2016-05-01	Anfora 2016: F4 5	45.6914	13.1318	20	Molecular	278461	68.462	120.346	9.44663	5.87085	3.01069	NA	NA	17763.2	17918.1	0.502	35681.4	0.128
Mac054	Macrostomum sp. 54	2292	NA	NA	2016-05-01	Anfora 2016: F4 5	45.6914	13.1318	20	NA	167220	65.4994	110.999	15.4964	4.33377	2.12661	104.054	14.7433	21912.9	26622.2	0.549	48535.1	0.29
Mac054	Macrostomum sp. 54	2293	NA	NA	2016-05-01	Anfora 2016: F4 5	45.6914	13.1318	20	NA	231930	NA	NA	NA	NA	NA	98.7527	17.3139	11728.3	23676	0.669	35404.3	0.153
Mac054	Macrostomum sp. 54	2294	MT428712	SAMN15061151	2016-05-01	Anfora 2016: F3	45.6914	13.1318	20	Molecular	91285.3	64.1636	127.389	12.7386	5.33934	2.70729	NA	NA	5786.89	14883.7	0.72	20670.6	0.226
Machtx	Macrostomum hystrix	2297	NA	NA	2016-05-05	Anfora 2016: H1	45.6473	13.0196	7	NA	208184	NA	NA	NA	NA	NA	NA	0	8893.33	21662.2	0.709	30555.5	0.147
Macrst	Macrostomum rostratum	2298	MT429100	SAMN15061165	2016-05-05	Anfora 2016: G13	45.5269	12.576	0	Molecular	258177	49.2139	105.075	17.6725	2.74946	15.4882	NA	0	17429.5	3538.74	0.169	20968.2	0.081
Macpus	Macrostomum pusillum	2299	MT429085	NA	2016-05-05	Anfora 2016: G6	45.5028	12.5372	35	Molecular	134306	NA	NA	NA	NA	NA	NA	0	10506.9	6107.18	0.368	16614.1	0.124
Macpus	Macrostomum pusillum	2300	MT429086	NA	2016-05-05	Anfora 2016: G6	45.5028	12.5372	35	Molecular	77330	NA	NA	NA	NA	NA	NA	0	9338.62	10059.1	0.519	19397.7	0.251
Macgie	Macrostomum gieysztori	2301	NA	NA	2016-05-05	Anfora 2016: G13	45.5269	12.576	0	NA	946802	164.724	144.98	22.2154	4.52404	6.08875	65.9247	9.4549	75783.7	71511.6	0.485	147295	0.156
Macgie	Macrostomum gieysztori	2302	MT428973	SAMN15061139	2016-05-05	Anfora 2016: G13	45.5269	12.576	0	Molecular	834959	154.315	150.758	22.6443	3.79626	5.35924	NA	NA	52191.3	55557.4	0.516	107749	0.129
Macgie	Macrostomum gieysztori	2303	NA	NA	2016-05-05	Anfora 2016: G13	45.5269	12.576	0	NA	859417	NA	NA	NA	NA	NA	NA	NA	34688	90603.3	0.723	125291	0.146
Macspi	Macrostomum spirale	2304	NA	NA	2016-05-05	Anfora 2016: F4 5	45.6914	13.1318	20	NA	169186	74.9417	61.0159	12.62	3.65081	11.1308	NA	NA	4500.32	9694.43	0.683	14194.7	0.084
Mac054	Macrostomum sp. 54	2305	NA	NA	2016-05-05	Anfora 2016: F4 5	45.6914	13.1318	20	NA	78545.2	44.7056	52.0488	7.54258	5.47513	2.83331	NA	NA	2858.11	6232.52	0.686	9090.63	0.116
Mac004	Macrostomum sp. 4	2306	NA	NA	2016-05-05	Anfora 2016: J22	45.7149	13.2523	0	NA	93221.4	58.4662	138.034	15.6524	1.48	2.93903	23.6845	NA	5223.14	3530.63	0.403	8753.77	0.094
Mac004	Macrostomum sp. 4	2308	MT428575	SAMN15061058	2016-05-05	Anfora 2016: J22	45.7149	13.2523	0	Molecular	125063	NA	NA	NA	NA	NA	NA	NA	5001.83	4005.56	0.445	9007.39	0.072
Macgie	Macrostomum gieysztori	2311	NA	NA	2016-05-06	Anfora 2016: G13	45.5269	12.576	0	NA	646500	159.188	81.5491	23.2586	4.65097	7.59895	NA	NA	39602.1	69375.7	0.637	108978	0.169
Macgie	Macrostomum gieysztori	2312	NA	NA	2016-05-06	Anfora 2016: G13	45.5269	12.576	0	NA	471759	NA	NA	NA	NA	NA	NA	NA	NA	NA	NA	NA	NA
Mac004	Macrostomum sp. 4	2325	NA	NA	2016-05-06	Anfora 2016: J22	45.7149	13.2523	0	NA	134246	56.8157	130.635	19.9085	7.17542	5.40579	NA	NA	6964.4	5405.22	0.437	12369.6	0.092
Mac004	Macrostomum sp. 4	2326	NA	NA	2016-05-06	Anfora 2016: J22	45.7149	13.2523	0	NA	126677	NA	NA	NA	NA	NA	44.436	6.28892	NA	NA	NA	NA	NA
Mac004	Macrostomum sp. 4	2327	NA	NA	2016-05-06	Anfora 2016: J22	45.7149	13.2523	0	NA	78041.1	NA	NA	NA	NA	NA	NA	NA	2837.34	1465.1	0.341	4302.44	0.055
Mac004	Macrostomum sp. 4	2328	MT428577	SAMN15061060	2016-04-06	Anfora 2016: J22	45.7149	13.2523	0	Molecular	82184.6	NA	NA	NA	NA	NA	NA	NA	1353.17	505.956	0.272	1859.12	0.023
Mac004	Macrostomum sp. 4	2329	NA	NA	2016-04-06	Anfora 2016: J22	45.7149	13.2523	0	NA	117196	54.281	96.3894	17.6724	7.48061	5.3475	40.5088	3.89618	4157.19	2278.56	0.354	6435.75	0.055
Machys	Macrostomum hystricinum	2330	MT428995	SAMN15061143	2016-05-05	Anfora 2016: J17	45.7131	13.2533	35	Molecular	183154	NA	NA	NA	NA	NA	NA	0	11577.2	2821.62	0.196	14398.8	0.079
Mac004	Macrostomum sp. 4	2334	NA	NA	2016-05-11	Anfora 2016: M1+2	45.7149	13.2523	0	NA	204890	58.8017	99.5764	20.0488	7.02626	5.46983	45.4224	7.32555	NA	NA	NA	NA	NA
Mac004	Macrostomum sp. 4	2336	NA	NA	2016-05-11	Anfora 2016: M2	45.7149	13.2523	0	NA	140029	52.8554	133.385	13.317	NA	NA	NA	NA	5494.3	3531.71	0.391	9026.01	0.064
Mac004	Macrostomum sp. 4	2339	NA	NA	2016-05-11	Anfora 2016: M3+4	45.7149	13.2523	0	NA	24016.3	58.2129	116.755	19.2471	1.74479	6.0977	44.7814	7.5507	3845.33	2356.06	0.38	6201.39	0.258
Mac004	Macrostomum sp. 4	2347	NA	NA	2016-05-11	Anfora 2016: M3+4	45.7149	13.2523	0	NA	67350.9	NA	NA	13.1822	1.70922	NA	NA	NA	1882.09	857.781	0.313	2739.87	0.041
Macaxi	Macrostomum axi	2351	NA	NA	2016-05-12	Anfora 2016: T3_any	45.7103	13.2558	30	NA	67323.8	NA	NA	NA	NA	NA	NA	NA	1860.48	2949.63	0.613	4810.11	0.071
Macaxi	Macrostomum axi	2352	MT428888	NA	2016-05-12	Anfora 2016: T3_any	45.7103	13.2558	30	Molecular	68246.9	53.1026	32.7134	8.41823	2.20942	5.19477	NA	NA	4115.21	7382.54	0.642	11497.7	0.168
Macaxi	Macrostomum axi	2353	MT428889	SAMN15061121	2016-05-12	Anfora 2016: T3_any	45.7103	13.2558	30	Molecular	62701.9	64.1153	77.7337	NA	NA	NA	NA	NA	1874.35	3688.4	0.663	5562.75	0.089
Macaxi	Macrostomum axi	2354	MT428890	SAMN15061122	2016-05-12	Anfora 2016: T3_any	45.7103	13.2558	30	Molecular	66908.4	63.9852	68.0112	11.6576	5.98555	2.47369	NA	NA	4097.9	6973.93	0.63	11071.8	0.165
Macaxi	Macrostomum axi	2355	NA	NA	2016-05-12	Anfora 2016: T3_any	45.7103	13.2558	30	NA	81272.8	55.3102	15.124	8.29205	2.7172	4.15827	NA	NA	2230.86	4511.35	0.669	6742.21	0.083
Mac042	Macrostomum sp. 42	2359	MT428652	NA	2016-05-20	Florida 2016: I+L	29.1018	-83.0619	26.5	Molecular	391822	NA	NA	NA	NA	NA	NA	NA	NA	NA	NA	NA	NA
Mac042	Macrostomum sp. 42	2360	NA	NA	2016-05-20	Florida 2016: I+L	29.1018	-83.0619	26.5	NA	541089	NA	NA	NA	NA	NA	NA	NA	NA	NA	NA	NA	NA
Macpoz	Macrostomum poznaniense	2362	NA	NA	2016-06-13	Basel 2016: FMI Zebrafish Aquaria_1	47.5677	7.60375	0	NA	116449	55.2936	62.0388	6.01269	3.29733	0.00892245	NA	NA	6417.55	754.292	0.105	7171.84	0.062
Macpoz	Macrostomum poznaniense	2363	NA	NA	2016-06-13	Basel 2016: FMI Zebrafish Aquaria_1	47.5677	7.60375	0	NA	155860	60.6569	79.5002	11.2578	3.37688	0.47579	NA	NA	NA	NA	NA	NA	NA
Macpoz	Macrostomum poznaniense	2364	NA	NA	2016-06-13	Basel 2016: FMI Zebrafish Aquaria_1	47.5677	7.60375	0	NA	264725	NA	NA	13.8088	3.07319	NA	24.686	3.84278	NA	NA	NA	NA	NA
Macpoz	Macrostomum poznaniense	2365	MT429061	SAMN15061157	2016-06-13	Basel 2016: FMI Zebrafish Aquaria_1	47.5677	7.60375	0	Molecular	169866	NA	NA	9.15341	2.23752	NA	NA	NA	8534.33	2313.93	0.213	10848.3	0.064
Macpoz	Macrostomum poznaniense	2367	MT429062	SAMN15061158	2016-06-13	Basel 2016: FMI Zebrafish Aquaria_1	47.5677	7.60375	0	Molecular	175750	65.5209	110.284	7.15019	3.67887	0.497458	NA	NA	6619.92	2522.28	0.276	9142.19	0.052
Macpoz	Macrostomum poznaniense	2368	NA	NA	2016-06-13	Basel 2016: FMI Zebrafish Aquaria_1	47.5677	7.60375	0	NA	254034	59.754	75.0631	10.8728	3.69119	0.396151	32.8278	2.90533	13125.5	1101.81	0.077	14227.3	0.056
Macpoz	Macrostomum poznaniense	2369	NA	NA	2016-06-13	Basel 2016: FMI Zebrafish Aquaria_1	47.5677	7.60375	0	NA	250601	69.2148	92.9388	13.7176	3.96089	0.617016	NA	NA	9787.53	2823.14	0.224	12610.7	0.05
Mackar	Macrostomum karlingi	2370	MT429032	SAMN15061146	2016-06-14	Basel Region 2016: B8	47.4933	7.69278	0	Molecular	177225	51.9324	71.0695	16.9373	8.92784	6.45405	NA	NA	19963.4	3514.25	0.15	23477.7	0.132
Mac055	Macrostomum sp. 55	2371	MT428713	NA	2016-06-14	Basel Region 2016: B10	47.4933	7.69278	0	Molecular	273026	47.4649	74.9971	21.5359	3.28571	11.2773	NA	NA	16435	6680.87	0.289	23115.9	0.085
Mactub	Macrostomum tuba	2372	NA	NA	2016-06-14	Basel Region 2016: C3	47.6186	7.54457	0	NA	605897	314.81	220.371	9.42974	8.29044	0.681965	NA	NA	NA	NA	NA	NA	NA
Mac055	Macrostomum sp. 55	2373	MT428714	SAMN15061062	2016-06-14	Basel Region 2016: B10	47.4933	7.69278	0	Molecular	209166	NA	NA	18.1128	2.66379	NA	NA	NA	9027.25	5835.3	0.393	14862.6	0.071
Mac055	Macrostomum sp. 55	2374	MT428715	NA	2016-06-14	Basel Region 2016: C16	47.621	7.53568	0	Molecular	133885	36.039	41.3329	12.2857	11.8659	8.78021	44.4466	1.80386	10805.8	5221.76	0.326	16027.6	0.12
Mac055	Macrostomum sp. 55	2375	MT428716	SAMN15061061	2016-06-14	Basel Region 2016: C16	47.621	7.53568	0	Molecular	135483	33.4752	75.7301	11.8715	2.12342	4.79751	NA	NA	6862.01	3660.31	0.348	10522.3	0.078
Mac055	Macrostomum sp. 55	2377	MT428717	SAMN15061063	2016-06-15	Basel Region 2016: B10	47.4933	7.69278	0	Molecular	234224	NA	NA	NA	NA	NA	NA	NA	12080.3	4882.88	0.288	16963.2	0.072
Mac055	Macrostomum sp. 55	2378	NA	NA	2016-06-15	Basel Region 2016: B10	47.4933	7.69278	0	NA	123567	NA	NA	NA	NA	NA	NA	NA	7507.93	3672.26	0.328	11180.2	0.09
Mac055	Macrostomum sp. 55	2379	NA	NA	2016-06-15	Basel Region 2016: B10	47.4933	7.69278	0	NA	181821	44.1051	72.7111	25.3625	14.6341	11.1528	44.6477	1.92414	8251.76	7188.12	0.466	15439.9	0.085
Mac055	Macrostomum sp. 55	2381	NA	NA	2016-06-15	Basel Region 2016: B10	47.4933	7.69278	0	NA	192833	43.1275	70.6392	18.0929	2.50149	10.6319	33.4261	NA	5560.05	6451.26	0.537	12011.3	0.062
Mac055	Macrostomum sp. 55	2382	NA	NA	2016-06-15	Basel Region 2016: B10	47.4933	7.69278	0	NA	294969	46.0625	118.829	13.7905	2.40944	10.462	41.1923	NA	24754.9	12250.6	0.331	37005.5	0.125
Mackar	Macrostomum karlingi	2383	NA	NA	2016-06-15	Basel Region 2016: B5	47.4932	7.69412	0	NA	152222	48.6272	99.6039	14.2511	2.05318	9.30411	NA	NA	6581.58	2477.27	0.273	9058.85	0.06
Mactub	Macrostomum tuba	2384	MT429138	SAMN15061170	2016-06-15	Basel Region 2016: C9	47.6209	7.53769	0	Molecular	2.32096e+06	312.902	108.439	10.2415	7.92577	1.05386	NA	NA	160719	28617.1	0.151	189336	0.082
Macpoz	Macrostomum poznaniense	2387	NA	NA	2016-06-15	Innsbruck 2016: Zebrafish Aquaria June	47.2644	11.3425	0	NA	271245	NA	NA	NA	NA	NA	NA	NA	NA	NA	NA	NA	NA
Mac050	Macrostomum sp. 50	2389	MT428702	SAMN15061056	2016-06-15	Basel Region 2016: C15	47.621	7.53572	0	Molecular	1.08069e+06	84.8511	79.9407	39.8809	5.10135	16.5623	NA	NA	55332.3	16669	0.232	72001.3	0.067
Mac050	Macrostomum sp. 50	2390	NA	NA	2016-06-15	Basel Region 2016: C15	47.621	7.53572	0	NA	369407	NA	NA	NA	NA	NA	NA	NA	43585.7	6071.71	0.122	49657.4	0.134
Mac050	Macrostomum sp. 50	2391	NA	NA	2016-06-15	Basel Region 2016: C15	47.621	7.53572	0	NA	501253	62.8019	52.3377	32.2262	4.95462	17.2955	66.0348	1.25133	17293.4	7689.62	0.308	24983	0.05
Mac004	Macrostomum sp. 4	2392	NA	NA	2016-06-16	Innsbruck 2016: Zebrafish Aquaria June	47.2644	11.3425	0	NA	39620.7	NA	NA	10.847	1.38259	NA	NA	NA	2147.05	1202.37	0.359	3349.42	0.085
Mac004	Macrostomum sp. 4	2393	NA	NA	2016-06-16	Innsbruck 2016: Zebrafish Aquaria June	47.2644	11.3425	0	NA	38095.5	NA	NA	NA	NA	NA	43.226	5.95918	NA	NA	NA	NA	NA
Mac004	Macrostomum sp. 4	2397	MT428578	NA	2016-06-16	Innsbruck 2016: Zebrafish Aquaria June	47.2644	11.3425	0	Molecular	35535.4	NA	NA	NA	NA	NA	NA	NA	NA	NA	NA	NA	NA
Mactub	Macrostomum tuba	2398	MT429139	SAMN15061171	2016-06-16	Basel Region 2016: C13	47.621	7.53568	0	Molecular	1.66445e+06	NA	NA	NA	NA	NA	NA	NA	113518	25132	0.181	138650	0.083
Mac055	Macrostomum sp. 55	2403	MT428718	SAMN15061064	2016-06-17	Basel Region 2016: B10	47.4933	7.69278	0	Molecular	215956	43.5952	84.0846	20.735	1.73629	4.9738	NA	NA	14498.8	8106.19	0.359	22605	0.105
Mac050	Macrostomum sp. 50	2409	MT428704	NA	2016-06-17	Basel Region 2016: C11	47.6214	7.5355	0	Molecular	666499	62.4598	82.6517	26.2546	19.4717	15.5935	NA	NA	35111.6	7551.16	0.177	42662.7	0.064
Mac050	Macrostomum sp. 50	2410	NA	NA	2016-06-17	Basel Region 2016: C11	47.6214	7.5355	0	NA	457997	59.9352	60.4584	21.692	20.9204	16.5674	NA	NA	23428	6194.48	0.209	29622.5	0.065
Mactub	Macrostomum tuba	2411	MT429140	SAMN15061172	2016-06-17	Basel Region 2016: C15	47.621	7.53572	0	Molecular	945905	267.443	41.4693	11.9854	8.98409	0.434165	NA	NA	97993.4	30588.5	0.238	128582	0.136
Mac055	Macrostomum sp. 55	2412	NA	NA	2016-06-17	Basel Region 2016: C13	47.621	7.53568	0	NA	146065	NA	NA	NA	NA	NA	NA	NA	6315.08	4741.03	0.429	11056.1	0.076
Mac055	Macrostomum sp. 55	2413	MT428719	NA	2016-06-18	Basel Region 2016: C16	47.621	7.53568	0	Molecular	125057	39.2957	53.6123	21.9919	2.72812	9.66608	41.5116	NA	NA	NA	NA	NA	NA
Mac055	Macrostomum sp. 55	2415	NA	NA	2016-06-18	Basel Region 2016: C16	47.621	7.53568	0	NA	NA	31.6029	63.7503	12.8048	3.37475	9.713	NA	NA	NA	NA	NA	NA	NA
Mac055	Macrostomum sp. 55	2416	NA	NA	2016-06-18	Basel Region 2016: C16	47.621	7.53568	0	NA	82517	NA	NA	15.1291	2.44731	NA	40.3784	1.80213	1769.28	3627.84	0.672	5397.12	0.065
Mac055	Macrostomum sp. 55	2418	NA	NA	2016-06-18	Basel Region 2016: B10	47.4933	7.69278	0	NA	259080	48.1375	92.3371	21.1574	2.8456	6.33966	NA	NA	24822.6	8212.93	0.249	33035.5	0.128
Mactub	Macrostomum tuba	2420	NA	NA	2016-06-18	Basel Region 2016: C3	47.6186	7.54457	0	NA	922102	299.592	101.525	16.2378	12.7843	1.2078	NA	NA	70094.8	54323.3	0.437	124418	0.135
Mac055	Macrostomum sp. 55	2421	NA	NA	2016-06-18	Basel Region 2016: C16	47.621	7.53568	0	NA	123502	37.8334	81.555	12.771	7.00414	4.64215	NA	NA	7512.31	5303.01	0.414	12815.3	0.104
Mactub	Macrostomum tuba	2423	NA	NA	2016-06-18	Basel Region 2016: C13	47.621	7.53568	0	NA	1.55453e+06	405.139	93.689	23.9254	13.8613	0.58511	47.6495	8.65638	207476	52545.5	0.202	260022	0.167
Maclig	Macrostomum lignano	2424	NA	NA	2016-07-07	Basel Culture 2016: Maclig_Sit13_LS3	40.2029	23.7672	NA	NA	317262	85.9923	80.0992	12.0204	5.81104	0.163693	79.0298	13.1972	NA	NA	NA	NA	NA
Maclig	Macrostomum lignano	2425	NA	NA	2016-07-07	Basel Culture 2016: Maclig_Sit13_LS3	40.2029	23.7672	NA	NA	430400	92.4731	75.2527	20.4604	7.12095	0.443175	72.5108	10.9984	NA	NA	NA	NA	NA
Maclig	Macrostomum lignano	2426	MT429034	SAMN15061147	2016-07-07	Basel Culture 2016: Maclig_Sit13_LS3	40.2029	23.7672	NA	Molecular	343520	96.7685	99.6752	11.3778	5.30512	0.463724	NA	NA	5361.06	23358.9	0.813	28720	0.084
Maclig	Macrostomum lignano	2427	MT429035	SAMN15061148	2016-07-07	Basel Culture 2016: Maclig_Sit13_LS3	40.2029	23.7672	NA	Molecular	332517	100.351	77.0913	12.5092	5.43838	0.190622	NA	NA	NA	NA	NA	NA	NA
Maclig	Macrostomum lignano	2428	NA	NA	2016-07-07	Basel Culture 2016: Maclig_Sit13_LS3	40.2029	23.7672	NA	NA	305534	107.812	84.0991	21.1669	8.05683	0.0848417	77.9226	11.5533	3896.22	13579.1	0.777	17475.4	0.057
Mackar	Macrostomum karlingi	2430	NA	NA	2016-08-01	Basel Region 2016: D16	47.4773	7.49391	0	NA	117425	52.1176	96.3998	16.9081	8.6536	6.64844	NA	NA	21325.4	3851.66	0.153	25177.1	0.214
Mac055	Macrostomum sp. 55	2431	NA	NA	2016-08-01	Basel Region 2016: D4	47.4509	7.54725	0	NA	179843	40.7563	78.2311	18.2696	1.79289	6.9782	37.2167	NA	6627.09	3449.83	0.342	10076.9	0.056
Mac055	Macrostomum sp. 55	2433	NA	NA	2016-08-01	Basel Region 2016: D4	47.4509	7.54725	0	NA	138841	NA	NA	NA	NA	NA	NA	NA	8181.53	1884.96	0.187	10066.5	0.073
Mac055	Macrostomum sp. 55	2434	NA	NA	2016-08-01	Basel Region 2016: D4	47.4509	7.54725	0	NA	143362	NA	NA	14.2845	2.23668	NA	NA	NA	6251.01	3121.64	0.333	9372.66	0.065
Macgab	Macrostomum gabriellae	2435	NA	NA	2016-08-02	Basel Culture 2016: Macgab_a_FL02_A	29.6705	-81.2151	NA	NA	131006	NA	NA	NA	NA	NA	43.8484	0	NA	NA	NA	NA	NA
Macgab	Macrostomum gabriellae	2437	NA	NA	2016-08-02	Basel Culture 2016: Macgab_a_FL02_A	29.6705	-81.2151	NA	NA	235716	22.6637	86.4712	11.463	10.5477	9.06469	NA	0	NA	NA	NA	NA	NA
Macgab	Macrostomum gabriellae	2438	NA	NA	2016-08-02	Basel Culture 2016: Macgab_a_FL02_A	29.6705	-81.2151	NA	NA	178869	25.603	88.5768	20.6682	1.94484	15.3533	43.0905	0	NA	NA	NA	NA	NA
Macgab	Macrostomum gabriellae	2439	NA	NA	2016-08-02	Basel Culture 2016: Macgab_a_FL01_A	29.6705	-81.2151	NA	NA	193441	25.1547	96.5635	11.4911	1.31872	9.42895	NA	0	32382.7	3493	0.097	35875.7	0.185
Macgab	Macrostomum gabriellae	2440	NA	NA	2016-08-02	Basel Culture 2016: Macgab_a_FL01_A	29.6705	-81.2151	NA	NA	228054	23.2917	58.5826	18.5802	1.78238	10.1221	41.7581	0	NA	NA	NA	NA	NA
Macgab	Macrostomum gabriellae	2442	NA	NA	2016-08-02	Basel Culture 2016: Macgab_b_FL04_A	29.6705	-81.2151	NA	NA	305698	22.6643	26.7755	15.6442	13.7386	11.5344	50.5195	0	6728.49	8123.15	0.547	14851.6	0.049
Macgab	Macrostomum gabriellae	2443	NA	NA	2016-08-02	Basel Culture 2016: Macgab_b_FL04_A	29.6705	-81.2151	NA	NA	205234	23.3522	31.9658	13.4213	2.47361	14.0074	NA	0	NA	NA	NA	NA	NA
Macgab	Macrostomum gabriellae	2444	NA	NA	2016-08-02	Basel Culture 2016: Macgab_b_FL04_A	29.6705	-81.2151	NA	NA	204876	19.513	22.5392	11.7256	2.07986	6.68768	NA	0	NA	NA	NA	NA	NA
Macgab	Macrostomum gabriellae	2445	NA	NA	2016-08-02	Basel Culture 2016: Macgab_a_FL03_A	29.6705	-81.2151	NA	NA	262786	23.2291	99.038	17.5298	16.2273	14.5457	41.3544	0	NA	NA	NA	NA	NA
Macgab	Macrostomum gabriellae	2446	NA	NA	2016-08-02	Basel Culture 2016: Macgab_a_FL03_A	29.6705	-81.2151	NA	NA	280982	NA	NA	NA	NA	NA	NA	0	NA	NA	NA	NA	NA
Macgab	Macrostomum gabriellae	2447	NA	NA	2016-08-02	Basel Culture 2016: Macgab_a_FL03_A	29.6705	-81.2151	NA	NA	NA	14.7701	41.874	9.44787	11.4551	9.85563	NA	0	NA	NA	NA	NA	NA
Mac048	Macrostomum sp. 48	2449	MT428689	NA	2016-08-02	Basel Culture 2016: Mac048_FL27_IL	29.1018	-83.0619	NA	Molecular	95045.6	26.1965	62.0613	23.3453	2.28397	15.6118	28.9763	0	9602.59	7000.61	0.422	16603.2	0.175
Mac048	Macrostomum sp. 48	2450	NA	NA	2016-08-02	Basel Culture 2016: Mac048_FL27_IL	29.1018	-83.0619	NA	NA	120650	25.4035	78.006	15.7387	14.7049	12.8469	NA	0	8389.48	18197.3	0.684	26586.8	0.22
Macgab	Macrostomum gabriellae	2451	MT428946	SAMN15061132	2016-08-02	Basel Culture 2016: Macgab_b_FL06_A	29.6705	-81.2151	NA	Molecular	159901	20.4444	55.0988	10.1342	15.5691	14.1976	NA	0	NA	NA	NA	NA	NA
Macgab	Macrostomum gabriellae	2452	NA	NA	2016-08-02	Basel Culture 2016: Macgab_b_FL06_A	29.6705	-81.2151	NA	NA	140799	21.6655	58.9864	19.5472	15.4491	13.9372	46.4342	0	NA	NA	NA	NA	NA
Macgab	Macrostomum gabriellae	2453	NA	NA	2016-08-02	Basel Culture 2016: Macgab_b_FL06_A	29.6705	-81.2151	NA	NA	146624	22.9121	71.064	13.0471	14.1981	12.5132	NA	0	NA	NA	NA	NA	NA
Mackar	Macrostomum karlingi	2456	NA	NA	2016-08-03	Basel Region 2016: D16	47.4773	7.49391	0	NA	85771.4	NA	NA	NA	NA	NA	NA	NA	14012.6	2660.42	0.16	16673	0.194
Machys_d	Macrostomum hystricinum d	2459	NA	NA	2016-08-04	Basel Culture 2016: Machys_d_FL22_IL	29.1018	-83.0619	NA	NA	373645	43.5077	94.6235	35.8451	3.31709	15.511	35.0616	0	26973.6	12982.2	0.325	39955.8	0.107
Machys_d	Macrostomum hystricinum d	2461	NA	NA	2016-08-04	Basel Culture 2016: Machys_d_FL22_IL	29.1018	-83.0619	NA	NA	345275	NA	NA	NA	NA	NA	NA	0	2428.41	3046.82	0.556	5475.24	0.016
Machys_d	Macrostomum hystricinum d	2462	NA	NA	2016-08-04	Basel Culture 2016: Machys_d_FL21_D	29.7251	-81.2575	NA	NA	323202	36.3571	81.9951	19.0666	1.75462	9.05944	NA	0	11566	15863.7	0.578	27429.6	0.085
Machys_d	Macrostomum hystricinum d	2463	NA	NA	2016-08-04	Basel Culture 2016: Machys_d_FL21_D	29.7251	-81.2575	NA	NA	173546	38.1604	80.7789	22.8989	12.7398	10.4642	30.5323	0	4730.22	6937.2	0.595	11667.4	0.067
Machys_d	Macrostomum hystricinum d	2464	NA	NA	2016-08-04	Basel Culture 2016: Machys_d_FL21_D	29.7251	-81.2575	NA	NA	312335	NA	NA	20.2689	2.33937	NA	NA	0	14114	6351.73	0.31	20465.8	0.066
Machys_d	Macrostomum hystricinum d	2465	NA	NA	2016-08-04	Basel Culture 2016: Machys_d_FL20_D	29.7251	-81.2575	NA	NA	269070	39.7396	95.4256	25.2686	9.18502	11.378	34.7928	0	NA	NA	NA	NA	NA
Machys_d	Macrostomum hystricinum d	2466	MT429012	SAMN15061145	2016-08-04	Basel Culture 2016: Machys_d_FL20_D	29.7251	-81.2575	NA	Molecular	226533	NA	NA	22.4039	2.84998	NA	NA	0	8253.82	15819.4	0.657	24073.2	0.106
Machys_d	Macrostomum hystricinum d	2467	NA	NA	2016-08-04	Basel Culture 2016: Machys_d_FL20_D	29.7251	-81.2575	NA	NA	232660	NA	NA	NA	NA	NA	NA	0	NA	NA	NA	NA	NA
Machys_d	Macrostomum hystricinum d	2469	NA	NA	2016-08-04	Basel Culture 2016: Machys_d_FL20_D	29.7251	-81.2575	NA	NA	179993	47.4974	113.478	32.4345	1.96084	8.85064	NA	0	2252.71	3985.95	0.639	6238.65	0.035
Mac048	Macrostomum sp. 48	2471	MT428690	NA	2016-08-04	Basel Culture 2016: Mac048_FL29_IL	29.1018	-83.0619	NA	Molecular	123784	28.8911	98.673	27.9216	21.6126	18.0524	23.8335	0	NA	NA	NA	NA	NA
Mac048	Macrostomum sp. 48	2472	MT428691	SAMN15061055	2016-08-04	Basel Culture 2016: Mac048_FL29_IL	29.1018	-83.0619	NA	Molecular	82463.8	NA	NA	NA	NA	NA	NA	0	13167.1	8081.91	0.38	21249	0.258
Mac048	Macrostomum sp. 48	2473	NA	NA	2016-08-04	Basel Culture 2016: Mac048_FL29_IL	29.1018	-83.0619	NA	NA	71474.3	NA	NA	NA	NA	NA	NA	0	4688.99	3250.32	0.409	7939.3	0.111
Mac001	Macrostomum sp. 1	2475	NA	NA	2016-08-04	Basel Culture 2016: Mac001_FL30_IL	29.1018	-83.0619	marine	NA	270498	37.0464	143.2	18.1763	1.87155	14.1592	44.5234	0	NA	NA	NA	NA	NA
Mac001	Macrostomum sp. 1	2476	MT428561	SAMN15061036	2016-08-04	Basel Culture 2016: Mac001_FL30_IL	29.1018	-83.0619	marine	Molecular	325824	36.7429	103.094	22.1161	2.07123	16.3117	NA	0	25477.6	7591.92	0.23	33069.5	0.101
Macgab	Macrostomum gabriellae	2477	NA	NA	2016-08-05	Basel Culture 2016: Macgab_d_FL11_C	29.6704	-81.2158	NA	NA	168702	21.5181	41.9607	21.4141	1.59827	14.4835	41.656	0	NA	NA	NA	NA	NA
Macgab	Macrostomum gabriellae	2478	NA	NA	2016-08-05	Basel Culture 2016: Macgab_d_FL11_C	29.6704	-81.2158	NA	NA	300778	23.0183	102.213	11.8157	1.7283	14.5721	NA	0	40089.5	14427.8	0.265	54517.2	0.181
Macgab	Macrostomum gabriellae	2479	NA	NA	2016-08-05	Basel Culture 2016: Macgab_d_FL11_C	29.6704	-81.2158	NA	NA	NA	NA	NA	NA	NA	NA	NA	0	10907.8	2840.08	0.207	13747.9	NA
Macgab	Macrostomum gabriellae	2480	NA	NA	2016-08-05	Basel Culture 2016: Macgab_d_FL10_C	29.6704	-81.2158	NA	NA	128107	NA	NA	NA	NA	NA	NA	0	5068.37	6499.67	0.562	11568	0.09
Macgab	Macrostomum gabriellae	2481	NA	NA	2016-08-05	Basel Culture 2016: Macgab_d_FL10_C	29.6704	-81.2158	NA	NA	174619	22.5224	66.3236	20.5998	15.8049	13.9725	42.7672	0	19106.3	9547.97	0.333	28654.3	0.164
Macgab	Macrostomum gabriellae	2482	NA	NA	2016-08-05	Basel Culture 2016: Macgab_d_FL10_C	29.6704	-81.2158	NA	NA	295092	22.6939	75.4303	13.9	1.65101	11.5318	NA	0	NA	NA	NA	NA	NA
Macgab	Macrostomum gabriellae	2483	NA	NA	2016-08-05	Basel Culture 2016: Macgab_c_C	29.6704	-81.2158	NA	NA	NA	23.4116	100.891	11.4365	1.40774	5.4661	NA	0	NA	NA	NA	NA	NA
Macgab	Macrostomum gabriellae	2484	NA	NA	2016-08-05	Basel Culture 2016: Macgab_c_C	29.6704	-81.2158	NA	NA	122796	23.0841	65.9828	12.8958	1.53793	7.74323	46.1927	0	4255.99	2288.35	0.35	6544.33	0.053
Macgab	Macrostomum gabriellae	2486	NA	NA	2016-08-05	Basel Culture 2016: Macgab_d_FL12_C	29.6704	-81.2158	NA	NA	204902	NA	NA	NA	NA	NA	47.32	0	7121.76	7209.85	0.503	14331.6	0.07
Mac049	Macrostomum sp. 49	2487	NA	NA	2016-08-05	Basel Culture 2016: Mac049_FL13_IL	29.1018	-83.0619	NA	NA	68562.1	21.9038	98.1935	16.2505	1.80902	13.3589	32.4631	0	3683.31	2644.1	0.418	6327.41	0.092
Mac049	Macrostomum sp. 49	2488	NA	NA	2016-08-05	Basel Culture 2016: Mac049_FL13_IL	29.1018	-83.0619	NA	NA	75556	22.2847	89.1167	9.08667	10.6323	8.81067	NA	0	3197.51	1564.25	0.329	4761.76	0.063
Mac049	Macrostomum sp. 49	2489	NA	NA	2016-08-05	Basel Culture 2016: Mac049_FL13_IL	29.1018	-83.0619	NA	NA	79304.7	22.8038	94.8036	11.0135	9.05264	7.10411	NA	0	NA	NA	NA	NA	NA
Macgab	Macrostomum gabriellae	2490	NA	NA	2016-08-05	Basel Culture 2016: Macgab_c_FL09_C	29.6704	-81.2158	NA	NA	119149	20.8659	49.6562	13.1417	2.04756	14.837	NA	0	7933.41	4754.61	0.375	12688	0.106
Macgab	Macrostomum gabriellae	2491	NA	NA	2016-08-05	Basel Culture 2016: Macgab_c_FL09_C	29.6704	-81.2158	NA	NA	151124	23.9738	76.6686	17.5022	2.23866	14.2947	42.7251	0	11110.1	8470.58	0.433	19580.7	0.13
Macgab	Macrostomum gabriellae	2493	NA	NA	2016-08-05	Basel Culture 2016: Macgab_c_FL08_C	29.6704	-81.2158	NA	NA	113148	18.4135	53.5797	14.1664	15.1902	13.0706	NA	0	13039.5	5028.16	0.278	18067.7	0.16
Macgab	Macrostomum gabriellae	2494	NA	NA	2016-08-05	Basel Culture 2016: Macgab_c_FL08_C	29.6704	-81.2158	NA	NA	120106	15.1299	52.0834	10.9599	8.44211	7.07881	42.5124	0	NA	NA	NA	NA	NA
Macgab	Macrostomum gabriellae	2496	NA	NA	2016-08-05	Basel Culture 2016: Macgab_c_FL07_C	29.6704	-81.2158	NA	NA	135348	16.7566	70.3471	14.8191	1.57943	10.2193	46.0931	0	NA	NA	NA	NA	NA
Macgab	Macrostomum gabriellae	2497	NA	NA	2016-08-05	Basel Culture 2016: Macgab_c_FL07_C	29.6704	-81.2158	NA	NA	105760	19.3068	38.6013	13.6752	2.17533	8.37544	NA	0	10584	5126.26	0.326	15710.3	0.149
Macgab	Macrostomum gabriellae	2498	NA	NA	2016-08-05	Basel Culture 2016: Macgab_c_FL07_C	29.6704	-81.2158	NA	NA	167198	NA	NA	NA	NA	NA	NA	0	3236.09	2571.62	0.443	5807.71	0.035
Mac055	Macrostomum sp. 55	2499	MT428720	NA	2016-08-08	Basel Region 2016: D4	47.4509	7.54725	0	Molecular	134339	42.7983	65.6056	18.3245	7.09938	9.67721	NA	NA	NA	NA	NA	NA	NA
Mac058	Macrostomum sp. 58	2509	MT428725	SAMN15061065	2016-08-20	Zambia 2016: A3	-8.75765	31.1143	0	Molecular	109204	131.322	274.343	11.5513	3.85509	0.23928	NA	NA	5809.55	8140.69	0.584	13950.2	0.128
Mac058	Macrostomum sp. 58	2510	MT428726	NA	2016-08-20	Zambia 2016: A3	-8.75765	31.1143	0	Molecular	140339	169.917	211.461	17.4675	7.77881	0.340938	119.283	NA	5701.09	10096.8	0.639	15797.9	0.113
Mac059	Macrostomum sp. 59	2511	NA	NA	2016-08-21	Zambia 2016: B1	-8.62291	31.2006	0	NA	130313	105.387	181.462	17.0116	5.74586	1.06026	NA	NA	6671.92	12785.6	0.657	19457.6	0.149
Mac059	Macrostomum sp. 59	2512	MT428729	SAMN15061068	2016-08-21	Zambia 2016: B1	-8.62291	31.2006	0	Molecular	75948.9	115.888	211.463	12.2148	4.37962	0.345443	NA	NA	4851.01	11535.7	0.704	16386.7	0.216
Mac061	Macrostomum sp. 61	2513	NA	NA	2016-08-21	Zambia 2016: B4	-8.62292	31.2005	0	NA	190043	155.293	106.536	11.7961	8.8072	1.4836	NA	NA	11476.2	13372.3	0.538	24848.5	0.131
Mac061	Macrostomum sp. 61	2514	MT428736	SAMN15061071	2016-08-21	Zambia 2016: B4	-8.62292	31.2005	0	Molecular	177420	135.773	61.2628	12.6905	8.10946	0.116752	NA	NA	NA	NA	NA	NA	NA
Mac061	Macrostomum sp. 61	2515	NA	NA	2016-08-21	Zambia 2016: B4	-8.62292	31.2005	0	NA	136845	164.182	81.5482	13.2319	7.32066	1.96285	NA	NA	10424.5	19667.6	0.654	30092.2	0.22
Mac061	Macrostomum sp. 61	2516	NA	NA	2016-08-21	Zambia 2016: B4	-8.62292	31.2005	0	NA	172478	160.115	115.516	13.1432	8.79745	1.013	70.0582	5.69635	9612.17	14259.3	0.597	23871.5	0.138
Mac063	Macrostomum sp. 63	2518	NA	NA	2016-08-21	Zambia 2016: B2	-8.62293	31.2006	0	NA	227203	46.6589	99.0954	18.2129	14.9747	11.1079	30.8321	NA	13658.4	6395	0.319	20053.4	0.088
Mac061	Macrostomum sp. 61	2519	NA	NA	2016-08-21	Zambia 2016: B9	-8.62323	31.2006	0	NA	212919	151.636	89.0714	9.56367	5.98829	3.01525	NA	NA	6753.5	18678	0.734	25431.5	0.119
Mac061	Macrostomum sp. 61	2520	NA	NA	2016-08-22	Zambia 2016: B4	-8.62292	31.2005	0	NA	153612	152.435	74.1378	11.0395	9.70264	0.121156	NA	NA	6181.81	11497	0.65	17678.8	0.115
Mac060	Macrostomum sp. 60	2521	MT428735	SAMN15061070	2016-08-21	Zambia 2016: B1	-8.62291	31.2006	0	Molecular	272167	155.94	101.224	19.737	5.1867	3.25952	NA	NA	6045.19	14734.4	0.709	20779.6	0.076
Mac062	Macrostomum sp. 62	2522	MT428737	SAMN15061073	2016-08-21	Zambia 2016: B2	-8.62293	31.2006	0	Molecular	439204	82.3193	89.3966	21.4312	17.5705	4.26727	NA	0	20649.3	38216.5	0.649	58865.8	0.134
Mac062	Macrostomum sp. 62	2523	NA	NA	2016-08-21	Zambia 2016: B2	-8.62293	31.2006	0	NA	387099	NA	NA	NA	NA	NA	27.5579	0	NA	NA	NA	NA	NA
Mac061	Macrostomum sp. 61	2524	NA	NA	2016-08-21	Zambia 2016: C3	-8.62295	31.2006	0	NA	99876.9	160.279	99.2873	15.1366	9.35068	1.8455	NA	NA	9183.46	15513.7	0.628	24697.1	0.247
Mac063	Macrostomum sp. 63	2525	NA	NA	2016-08-21	Zambia 2016: B7	-8.6229	31.2004	0	NA	181232	33.7656	92.8662	10.252	15.4551	12.5855	NA	NA	12473.5	4647.88	0.271	17121.4	0.094
Mac064	Macrostomum sp. 64	2526	NA	NA	2016-08-21	Zambia 2016: B7	-8.6229	31.2004	0	NA	154415	55.921	61.3791	13.7383	5.74167	10.9113	NA	0	NA	NA	NA	NA	NA
Mac061	Macrostomum sp. 61	2527	NA	NA	2016-08-22	Zambia 2016: B4	-8.62292	31.2005	0	NA	168801	159.749	87.4103	20.4577	11.4238	0.0721397	NA	NA	6341.55	13014.9	0.672	19356.5	0.115
Mac061	Macrostomum sp. 61	2528	NA	NA	2016-08-22	Zambia 2016: B4	-8.62292	31.2005	0	NA	161971	159.374	115.919	24.1114	12.0092	0.790623	NA	NA	7271.64	12465.1	0.632	19736.7	0.122
Mac062	Macrostomum sp. 62	2529	NA	NA	2016-08-22	Zambia 2016: B3	-8.62289	31.2006	0	NA	536019	83.1409	93.8454	18.9185	17.5821	13.3178	NA	0	20833.8	64089.5	0.755	84923.2	0.158
Mac062	Macrostomum sp. 62	2530	NA	NA	2016-08-22	Zambia 2016: B3	-8.62289	31.2006	0	NA	541702	74.5017	87.1008	17.6182	21.6481	16.5158	NA	0	NA	NA	NA	NA	NA
Mac062	Macrostomum sp. 62	2531	NA	NA	2016-08-22	Zambia 2016: B3	-8.62289	31.2006	0	NA	419852	71.6527	97.3485	15.0862	19.5112	15.4704	33.0224	0	NA	NA	NA	NA	NA
Mac062	Macrostomum sp. 62	2532	NA	NA	2016-08-22	Zambia 2016: B3	-8.62289	31.2006	0	NA	439141	NA	NA	NA	NA	NA	34.8009	0	20937.9	57053.9	0.732	77991.8	0.178
Mac062	Macrostomum sp. 62	2533	NA	NA	2016-08-22	Zambia 2016: B3	-8.62289	31.2006	0	NA	370762	73.0119	73.7293	38.1057	7.91779	16.3095	34.6871	0	13286.1	23374.9	0.638	36661.1	0.099
Mac062	Macrostomum sp. 62	2534	NA	NA	2016-08-22	Zambia 2016: B3	-8.62289	31.2006	0	NA	300562	NA	NA	NA	NA	NA	NA	0	11206	39366.9	0.778	50572.9	0.168
Mac061	Macrostomum sp. 61	2535	NA	NA	2016-08-22	Zambia 2016: B4	-8.62292	31.2005	0	NA	136313	167.901	148.062	26.0752	13.2325	0.630626	NA	NA	4844.21	9272.48	0.657	14116.7	0.104
Mac061	Macrostomum sp. 61	2536	NA	NA	2016-08-22	Zambia 2016: B4	-8.62292	31.2005	0	NA	156480	151.447	76.3484	13.2488	9.00988	0.997395	69.0131	4.2665	NA	NA	NA	NA	NA
Mac061	Macrostomum sp. 61	2537	NA	NA	2016-08-23	Zambia 2016: D2	-8.62291	31.2006	0	NA	181978	164.45	95.991	21.6414	11.2134	0.487313	NA	NA	9423.66	15054.1	0.615	24477.7	0.135
Mac061	Macrostomum sp. 61	2538	NA	NA	2016-08-23	Zambia 2016: D7	-8.6229	31.2004	0	NA	131690	149.279	66.571	16.5715	7.78318	0.506137	NA	NA	11701.7	7640.78	0.395	19342.5	0.147
Mac058	Macrostomum sp. 58	2539	MT428727	NA	2016-08-23	Zambia 2016: D3	-8.62292	31.2005	0	Molecular	174340	150.424	185.753	14.9874	5.52827	0.096797	133.04	4.61752	9705.9	13430.8	0.58	23136.7	0.133
Mac062	Macrostomum sp. 62	2541	NA	NA	2016-08-23	Zambia 2016: D6	-8.6229	31.2004	0	NA	236315	NA	NA	NA	NA	NA	NA	0	NA	NA	NA	NA	NA
Mac064	Macrostomum sp. 64	2542	NA	NA	2016-08-23	Zambia 2016: D4	-8.6229	31.2004	0	NA	141984	67.844	43.9665	12.029	3.63197	5.51293	NA	0	6921.35	11693.5	0.628	18614.9	0.131
Mac064	Macrostomum sp. 64	2545	NA	NA	2016-08-22	Zambia 2016: B7	-8.6229	31.2004	0	NA	165166	54.8033	52.5587	16.1928	6.45998	10.8296	NA	0	2139.48	10946.4	0.837	13085.9	0.079
Mac064	Macrostomum sp. 64	2546	NA	NA	2016-08-22	Zambia 2016: B7	-8.6229	31.2004	0	NA	NA	58.0093	16.3776	12.0679	11.8547	7.70096	NA	0	NA	NA	NA	NA	NA
Mac064	Macrostomum sp. 64	2548	MT428743	SAMN15061075	2016-08-22	Zambia 2016: B7	-8.6229	31.2004	0	Molecular	168087	NA	NA	NA	NA	NA	NA	0	6774.75	17510.4	0.721	24285.2	0.144
Mac064	Macrostomum sp. 64	2549	NA	NA	2016-08-22	Zambia 2016: B7	-8.6229	31.2004	0	NA	184166	48.6937	28.4451	11.9713	5.49724	10.8425	31.1728	0	NA	NA	NA	NA	NA
Mac064	Macrostomum sp. 64	2550	MT428744	NA	2016-08-22	Zambia 2016: B7	-8.6229	31.2004	0	Molecular	207413	63.0144	29.6974	17.9166	6.0239	9.95047	65.7511	0	8578.15	14997.7	0.636	23575.9	0.114
Mac064	Macrostomum sp. 64	2551	NA	NA	2016-08-22	Zambia 2016: B7	-8.6229	31.2004	0	NA	131876	52.443	22.8218	9.26452	3.9431	9.68694	NA	0	12832.3	8035.22	0.385	20867.5	0.158
Mac063	Macrostomum sp. 63	2552	MT428741	SAMN15061074	2016-08-22	Zambia 2016: B7	-8.6229	31.2004	0	Molecular	130380	NA	NA	NA	NA	NA	NA	NA	10968.4	3684.78	0.251	14653.2	0.112
Mac063	Macrostomum sp. 63	2554	NA	NA	2016-08-22	Zambia 2016: B7	-8.6229	31.2004	0	NA	202186	41.4111	70.2479	20.8112	17.7725	13.7118	30.5929	1.03249	16506	4595.35	0.218	21101.4	0.104
Mac063	Macrostomum sp. 63	2555	NA	NA	2016-08-22	Zambia 2016: B7	-8.6229	31.2004	0	NA	245813	39.1657	95.0626	12.2659	3.66933	13.1212	NA	NA	NA	NA	NA	NA	NA
Mac068	Macrostomum sp. 68	2562	MT428752	NA	2016-08-23	Zambia 2016: D3	-8.62292	31.2005	0	Molecular	174505	155.709	249.583	18.0027	7.12501	0.808722	NA	0	14369.3	16240.9	0.531	30610.3	0.175
Mac061	Macrostomum sp. 61	2563	NA	NA	2016-08-23	Zambia 2016: D3	-8.62292	31.2005	0	NA	229285	158.511	72.3823	13.956	7.6131	3.03275	NA	NA	5611.54	13228.5	0.702	18840.1	0.082
Mac065	Macrostomum sp. 65	2565	NA	NA	2016-08-24	Zambia 2016: F7	-8.65532	31.1938	0	NA	146598	74.3198	86.375	13.4073	4.34766	6.9462	NA	NA	NA	NA	NA	NA	NA
Mac065	Macrostomum sp. 65	2566	NA	NA	2016-08-24	Zambia 2016: F7	-8.65532	31.1938	0	NA	132662	69.6025	40.2007	11.584	3.87942	8.07984	NA	NA	NA	14532.8	NA	NA	NA
Mac066	Macrostomum sp. 66	2567	NA	NA	2016-08-24	Zambia 2016: H2	-8.59609	31.2398	0	NA	142665	NA	NA	NA	NA	NA	NA	NA	12900.3	2396.18	0.157	15296.5	0.107
Mac065	Macrostomum sp. 65	2568	NA	NA	2016-08-24	Zambia 2016: F7	-8.65532	31.1938	0	NA	60323	75.1465	77.1565	12.236	3.36954	4.79709	NA	NA	1332.53	8017.25	0.857	9349.79	0.155
Mac058	Macrostomum sp. 58	2572	MT428728	NA	2016-08-23	Zambia 2016: D1	-8.62291	31.2006	0	Molecular	91962.1	142.083	248.199	NA	4.83945	0.168526	114.321	6.33436	3013.83	4213.22	0.583	7227.05	0.079
Mac059	Macrostomum sp. 59	2573	NA	NA	2016-08-23	Zambia 2016: D1	-8.62291	31.2006	0	NA	60534.5	101.379	223.015	14.329	5.85586	0.281756	141.462	NA	1308.12	5944.72	0.82	7252.84	0.12
Mac059	Macrostomum sp. 59	2574	MT428730	NA	2016-08-23	Zambia 2016: D1	-8.62291	31.2006	0	Molecular	111296	109.071	269.372	9.94691	4.65103	1.23353	NA	NA	6722.66	13119.6	0.661	19842.3	0.178
Mac059	Macrostomum sp. 59	2575	NA	NA	2016-08-23	Zambia 2016: D1	-8.62291	31.2006	0	NA	132477	98.0666	177.073	14.6257	3.74755	2.48598	127.113	5.68169	4436.44	14314	0.763	18750.4	0.142
Mac067	Macrostomum sp. 67	2584	NA	NA	2016-08-25	Zambia 2016: H8	-8.61589	31.1978	0	NA	515375	157.623	181.559	12.3637	6.65129	2.36067	NA	NA	NA	NA	NA	NA	NA
Mac065	Macrostomum sp. 65	2585	MT428745	SAMN15061076	2016-08-25	Zambia 2016: H8	-8.61589	31.1978	0	Molecular	188583	71.3983	39.8873	12.4712	4.00284	7.1764	NA	NA	5439.26	24941.8	0.821	30381	0.161
Mac065	Macrostomum sp. 65	2586	NA	NA	2016-08-25	Zambia 2016: H8	-8.61589	31.1978	0	NA	181768	78.1064	25.1615	13.0688	13.8786	9.86506	NA	6.95696	2167.43	20661.3	0.905	22828.7	0.126
Mac065	Macrostomum sp. 65	2587	NA	NA	2016-08-25	Zambia 2016: H8	-8.61589	31.1978	0	NA	124800	77.4682	37.8988	9.50809	3.35834	7.53129	NA	NA	4172.68	14206.7	0.773	18379.4	0.147
Mac065	Macrostomum sp. 65	2588	NA	NA	2016-08-25	Zambia 2016: H8	-8.61589	31.1978	0	NA	147650	73.6903	28.4213	13.6005	4.75028	9.38347	NA	NA	2659.9	22715.5	0.895	25375.4	0.172
Mac059	Macrostomum sp. 59	2591	NA	NA	2016-08-25	Zambia 2016: D2	-8.62291	31.2006	0	NA	NA	NA	NA	NA	NA	NA	127.543	7.99753	NA	NA	NA	NA	NA
Mac061	Macrostomum sp. 61	2592	NA	NA	2016-08-25	Zambia 2016: D2	-8.62291	31.2006	0	NA	140846	154.31	105.053	14.4947	10.2837	2.52471	NA	NA	NA	NA	NA	NA	NA
Mac066	Macrostomum sp. 66	2597	NA	NA	2016-08-25	Zambia 2016: H2	-8.59609	31.2398	0	NA	372390	77.5508	47.9348	22.2073	4.22739	0	33.6453	4.93136	24934.9	4752.53	0.16	29687.4	0.08
Mac067	Macrostomum sp. 67	2598	NA	NA	2016-08-25	Zambia 2016: H8	-8.61589	31.1978	0	NA	189483	171.742	147.741	18.9309	7.24161	0.579549	NA	7.4022	8674.32	22425.4	0.721	31099.7	0.164
Mac067	Macrostomum sp. 67	2599	NA	NA	2016-08-25	Zambia 2016: H8	-8.61589	31.1978	0	NA	257872	156.667	135.17	15.9671	5.02838	3.3698	179.57	5.50492	1537.14	18802.7	0.924	20339.8	0.079
Mac065	Macrostomum sp. 65	2600	NA	NA	2016-08-25	Zambia 2016: H8	-8.61589	31.1978	0	NA	137805	69.8946	42.8215	12.0826	3.73388	8.75188	NA	NA	2942.28	25399.8	0.896	28342.1	0.206
Mac061	Macrostomum sp. 61	2601	NA	NA	2016-08-25	Zambia 2016: D2	-8.62291	31.2006	0	NA	56970.1	154.564	39.7097	12.9513	8.52807	1.56801	NA	NA	NA	NA	NA	NA	NA
Mac071	Macrostomum sp. 71	2602	NA	NA	2016-08-26	Zambia 2016: HeinzSponge1	-8.624	31.199	0	NA	148623	179.765	212.665	10.9219	5.27555	0.439957	NA	NA	9201.48	14189.6	0.607	23391.1	0.157
Mac071	Macrostomum sp. 71	2604	NA	NA	2016-08-26	Zambia 2016: HeinzSponge1	-8.624	31.199	0	NA	120935	204.569	217.492	17.3169	4.40071	1.63289	NA	NA	5705	6564.21	0.535	12269.2	0.101
Mac066	Macrostomum sp. 66	2608	MT428747	NA	2016-08-26	Zambia 2016: H2	-8.59609	31.2398	0	Molecular	285071	NA	NA	9.52268	2.54896	NA	NA	NA	24627.3	2363.19	0.088	26990.5	0.095
Mac059	Macrostomum sp. 59	2609	MT428731	NA	2016-08-26	Zambia 2016: I2	-8.62291	31.2006	0	Molecular	130497	81.4487	194.527	10.6318	4.57963	0.984661	NA	NA	7105	10868	0.605	17973	0.138
Mac059	Macrostomum sp. 59	2610	NA	NA	2016-08-26	Zambia 2016: I2	-8.62291	31.2006	0	NA	199476	99.8156	152.205	11.0885	4.1545	0.496203	NA	NA	9793.05	18416.5	0.653	28209.5	0.141
Mac068	Macrostomum sp. 68	2611	NA	NA	2016-08-26	Zambia 2016: I2	-8.62291	31.2006	0	NA	103659	161.067	156.082	32.338	5.31844	0.0660361	NA	0	6473.18	14356.3	0.689	20829.5	0.201
Mac067	Macrostomum sp. 67	2612	MT428751	SAMN15061079	2016-08-27	Zambia 2016: H8	-8.61589	31.1978	0	Molecular	203266	153.183	230.105	11.2434	4.27238	2.71876	NA	NA	NA	NA	NA	NA	NA
Mac067	Macrostomum sp. 67	2613	NA	NA	2016-08-27	Zambia 2016: H8	-8.61589	31.1978	0	NA	218004	167.785	167.579	9.96547	4.96243	1.60792	166.617	7.35867	291.495	13627.8	0.979	13919.3	0.064
Mac065	Macrostomum sp. 65	2615	NA	NA	2016-08-26	Zambia 2016: H8	-8.61589	31.1978	0	NA	135447	78.0805	39.7439	18.2752	12.9328	8.08087	NA	NA	228.381	1894.22	0.892	2122.6	0.016
Mac065	Macrostomum sp. 65	2616	NA	NA	2016-08-26	Zambia 2016: H8	-8.61589	31.1978	0	NA	133868	77.6471	47.6835	17.7458	14.0154	8.73921	147.053	10.0629	1864.93	14572.4	0.887	16437.3	0.123
Mac065	Macrostomum sp. 65	2617	NA	NA	2016-08-26	Zambia 2016: H8	-8.61589	31.1978	0	NA	143297	NA	NA	14.9463	4.1844	NA	NA	NA	2001.87	14539	0.879	16540.8	0.115
Mac066	Macrostomum sp. 66	2618	NA	NA	2016-08-27	Zambia 2016: K4	-8.59278	31.1878	0	NA	305447	60.0791	61.691	5.14808	2.87049	1.49508	NA	NA	24959.9	2107.33	0.078	27067.3	0.089
Mac066	Macrostomum sp. 66	2619	NA	NA	2016-08-27	Zambia 2016: K4	-8.59278	31.1878	0	NA	253411	71.5107	53.402	16.6057	3.00094	2.73376	NA	NA	21020.5	1408.29	0.063	22428.8	0.089
Mac066	Macrostomum sp. 66	2620	NA	NA	2016-08-27	Zambia 2016: K4	-8.59278	31.1878	0	NA	251161	63.9799	19.7806	8.94421	5.26064	2.22389	NA	NA	15882.4	1764.81	0.1	17647.2	0.07
Mac066	Macrostomum sp. 66	2621	MT428748	NA	2016-08-27	Zambia 2016: K4	-8.59278	31.1878	0	Molecular	241970	NA	NA	NA	NA	NA	NA	NA	16164.2	1275.73	0.073	17439.9	0.072
Mac065	Macrostomum sp. 65	2623	NA	NA	2016-08-27	Zambia 2016: H8	-8.61589	31.1978	0	NA	129338	74.6942	70.9724	11.4724	11.5173	7.53678	NA	NA	2300.77	11085.7	0.828	13386.4	0.104
Mac067	Macrostomum sp. 67	2624	NA	NA	2016-08-27	Zambia 2016: H8	-8.61589	31.1978	0	NA	197493	152.238	141.692	8.95284	4.3592	1.67735	NA	NA	4673.96	21678.5	0.823	26352.4	0.133
Mac057	Macrostomum sp. 57	2625	NA	NA	2016-08-27	Zambia 2016: K6	-8.60285	31.184	0	NA	166329	125.48	197.795	12.9358	4.40424	0.243339	NA	NA	7745.47	18520.7	0.705	26266.2	0.158
Mac067	Macrostomum sp. 67	2626	NA	NA	2016-08-27	Zambia 2016: K6	-8.60285	31.184	0	NA	294325	150.464	114.992	14.8061	5.43948	1.38132	NA	NA	6494.36	24386.6	0.79	30881	0.105
Mac057	Macrostomum sp. 57	2629	NA	NA	2016-08-27	Zambia 2016: K6	-8.60285	31.184	0	NA	72342	NA	NA	NA	NA	NA	NA	NA	4216.72	12996.8	0.755	17213.6	0.238
Mac057	Macrostomum sp. 57	2630	MT428724	SAMN15061069	2016-08-27	Zambia 2016: K6	-8.60285	31.184	0	Molecular	184238	NA	NA	16.8332	4.95483	NA	158.692	6.63053	9406.11	26404.9	0.737	35811	0.194
Mac068	Macrostomum sp. 68	2634	MT428753	NA	2016-08-27	Zambia 2016: J3-4	-8.62292	31.2005	0	Molecular	218404	161.34	166.1	22.8427	5.20532	3.38579	NA	0	4660.38	14895.1	0.762	19555.5	0.09
Mac061	Macrostomum sp. 61	2635	NA	NA	2016-08-27	Zambia 2016: J3-4	-8.62292	31.2005	0	NA	143716	159.077	70.7531	18.1023	9.92994	1.8643	55.661	3.39798	3568.57	8478.13	0.704	12046.7	0.084
Mac077	Macrostomum sp. 77	2636	MT428764	NA	2016-08-27	Zambia 2016: Adrian Wood	-8.624	31.199	0	Molecular	118803	NA	NA	6.33702	3.25166	NA	107.145	4.30182	6029.61	14118.9	0.701	20148.5	0.17
Mac061	Macrostomum sp. 61	2642	NA	NA	2016-08-27	Zambia 2016: J1-2	-8.62291	31.2006	0	NA	147382	153.775	62.1392	20.6564	9.59628	1.2067	NA	NA	NA	NA	NA	NA	NA
Mac059	Macrostomum sp. 59	2643	NA	NA	2016-08-27	Zambia 2016: J1-2	-8.62291	31.2006	0	NA	205662	109.097	199.646	12.349	4.79171	0.858531	NA	NA	16163.2	22643.3	0.583	38806.5	0.189
Mac060	Macrostomum sp. 60	2644	NA	NA	2016-08-27	Zambia 2016: J1-2	-8.62291	31.2006	0	NA	192641	156.614	144.256	17.8925	7.7179	2.28491	129.985	12.7035	10140.4	9908.1	0.494	20048.5	0.104
Mac077	Macrostomum sp. 77	2645	MT428765	SAMN15061086	2016-08-28	Zambia 2016: Adrian Wood	-8.624	31.199	0	Molecular	96098.2	74.8916	103.624	16.4062	9.15496	3.20637	NA	NA	3621.29	9989.01	0.734	13610.3	0.142
Mac071	Macrostomum sp. 71	2647	NA	NA	2016-08-28	Zambia 2016: HeinzSponge2	-8.624	31.199	0	NA	170548	188.347	233.449	15.9777	4.81992	0.260104	NA	NA	9655.85	19203.1	0.665	28858.9	0.169
Mac071	Macrostomum sp. 71	2649	MT428757	NA	2016-08-28	Zambia 2016: HeinzSponge2	-8.624	31.199	0	Molecular	195268	227.192	192.432	26.0445	6.40066	1.26354	NA	NA	6777.68	19560.9	0.743	26338.6	0.135
Mac071	Macrostomum sp. 71	2650	MT428758	SAMN15061081	2016-08-29	Zambia 2016: HeinzSponge2	-8.624	31.199	0	Molecular	211056	NA	NA	NA	NA	NA	NA	NA	6549.85	34285.7	0.84	40835.6	0.193
Mac071	Macrostomum sp. 71	2654	NA	NA	2016-08-29	Zambia 2016: HeinzSponge2	-8.624	31.199	0	NA	220129	212.962	221.756	16.7843	5.75421	0.0723384	121.598	5.52725	NA	NA	NA	NA	NA
Mac071	Macrostomum sp. 71	2657	MT428759	NA	2016-08-29	Zambia 2016: HeinzSponge2	-8.624	31.199	0	Molecular	115320	229.932	274.839	18.9576	5.94983	0.525966	NA	NA	NA	NA	NA	NA	NA
Mac072	Macrostomum sp. 72	2658	MT428760	SAMN15061082	2016-08-30	Zambia 2016: L16	-8.62333	31.2004	0	Molecular	47430.7	57.0416	103.18	8.59505	4.68318	0.00909998	NA	NA	NA	NA	NA	NA	NA
Mac056	Macrostomum sp. 56	2663	MT428721	NA	2016-08-30	Zambia 2016: L16	-8.62333	31.2004	0	Molecular	95028.6	NA	NA	NA	NA	NA	NA	NA	4415.29	9352.32	0.679	13767.6	0.145
Mac072	Macrostomum sp. 72	2664	NA	NA	2016-08-31	Zambia 2016: L1	-8.62333	31.2004	0	NA	67088.9	61.1209	97.7971	9.61763	5.24131	0.186439	NA	NA	1506.93	2957.85	0.662	4464.77	0.067
Mac056	Macrostomum sp. 56	2665	MT428722	NA	2016-08-31	Zambia 2016: L1	-8.62333	31.2004	0	Molecular	133261	133.21	223.605	8.35275	4.39045	0.527714	NA	6.14103	6177.39	13055.6	0.679	19233	0.144
Mac062	Macrostomum sp. 62	2666	MT428740	NA	2016-08-31	Zambia 2016: L1	-8.62333	31.2004	0	Molecular	190548	73.7789	106.472	12.7285	15.7006	12.1313	NA	0	NA	16569.3	NA	NA	NA
Mac063	Macrostomum sp. 63	2667	MT428742	NA	2016-08-31	Zambia 2016: L7-8	-8.62333	31.2004	0	Molecular	NA	38.9822	75.6847	21.4599	18.9494	13.101	30.4045	NA	NA	NA	NA	NA	NA
Mac056	Macrostomum sp. 56	2668	MT428723	SAMN15061066	2016-08-31	Zambia 2016: L16	-8.62333	31.2004	0	Molecular	128306	NA	NA	NA	NA	NA	NA	NA	5339.87	10321.7	0.659	15661.6	0.122
Mac059	Macrostomum sp. 59	2670	MT428732	NA	2016-08-31	Zambia 2016: K5	-8.60293	31.1842	0	Molecular	65985	112.15	116.192	19.291	6.3924	0.400907	NA	NA	921.237	7176.08	0.886	8097.31	0.123
Mac059	Macrostomum sp. 59	2671	MT428733	NA	2016-08-31	Zambia 2016: K5	-8.60293	31.1842	0	Molecular	66224.2	133.183	213.429	16.1853	4.19755	1.36662	NA	NA	584.034	2723.34	0.823	3307.38	0.05
Mac066	Macrostomum sp. 66	2672	NA	NA	2016-09-01	Zambia 2016: K3	-8.59298	31.1878	0	NA	621393	84.3031	33.9828	16.9428	5.80784	1.65703	26.4215	3.04223	43438.6	2424.8	0.053	45863.4	0.074
Mac066	Macrostomum sp. 66	2674	NA	NA	2016-09-01	Zambia 2016: K3	-8.59298	31.1878	0	NA	415700	82.4669	105.756	20.1826	5.04045	0.617731	NA	NA	29846.1	3167.51	0.096	33013.6	0.079
Mac066	Macrostomum sp. 66	2675	NA	NA	2016-09-01	Zambia 2016: K3	-8.59298	31.1878	0	NA	484157	78.3773	75.0148	7.29547	4.93378	1.89314	NA	NA	29199.1	2620.82	0.082	31819.9	0.066
Mac067	Macrostomum sp. 67	2681	NA	NA	2016-09-01	Zambia 2016: H8	-8.61589	31.1978	0	NA	416613	156.696	146.675	11.8783	4.04193	1.88196	NA	NA	13570	19580.6	0.591	33150.6	0.08
Mac067	Macrostomum sp. 67	2683	NA	NA	2016-09-01	Zambia 2016: H8	-8.61589	31.1978	0	NA	611991	NA	NA	NA	NA	NA	NA	NA	20952.2	36075.9	0.633	57028.1	0.093
Mac068	Macrostomum sp. 68	2686	NA	NA	2016-09-02	Zambia 2016: M1	-8.62258	31.2002	0	NA	187071	161.115	156.072	30.4601	8.46841	2.91746	60.8462	0	6943.66	10150.4	0.594	17094.1	0.091
Mac074	Macrostomum sp. 74	2687	NA	NA	2016-09-01	Zambia 2016: M1	-8.62258	31.2002	0	NA	203224	NA	NA	25.9972	5.66059	NA	NA	NA	5794.13	21920.9	0.791	27715.1	0.136
Mac074	Macrostomum sp. 74	2688	NA	NA	2016-09-01	Zambia 2016: M1	-8.62258	31.2002	0	NA	188056	114.841	117.244	29.6644	5.16703	0.0104261	159.154	4.0378	6726.3	16366.9	0.709	23093.2	0.123
Mac059	Macrostomum sp. 59	2689	MT428734	NA	2016-09-01	Zambia 2016: M1	-8.62258	31.2002	0	Molecular	155814	NA	NA	NA	NA	NA	NA	NA	6218.93	20589.9	0.768	26808.8	0.172
Mac074	Macrostomum sp. 74	2690	NA	NA	2016-09-02	Zambia 2016: M1	-8.62258	31.2002	0	NA	280753	125.912	100.601	25.0257	4.87017	0.200316	NA	NA	NA	NA	NA	NA	NA
Mac074	Macrostomum sp. 74	2691	MT428761	SAMN15061083	2016-09-02	Zambia 2016: M1	-8.62258	31.2002	0	Molecular	150037	119.84	156.704	21.5024	4.34865	0.403711	NA	NA	5370.8	20034.7	0.789	25405.5	0.169
Mac068	Macrostomum sp. 68	2692	MT428754	SAMN15061080	2016-09-02	Zambia 2016: M1	-8.62258	31.2002	0	Molecular	109826	162.448	224.806	19.1348	5.8898	0.590263	NA	0	4661.85	12310.5	0.725	16972.3	0.155
Mac067	Macrostomum sp. 67	2695	NA	NA	2016-09-03	Zambia 2016: O1	-8.62258	31.2002	0	NA	144428	154.236	215.029	9.61702	5.80343	1.68603	NA	NA	5067.76	18891.1	0.788	23958.9	0.166
Mac068	Macrostomum sp. 68	2696	NA	NA	2016-09-03	Zambia 2016: M1	-8.62258	31.2002	0	NA	159284	NA	NA	NA	NA	NA	NA	0	NA	NA	NA	NA	NA
Mac074	Macrostomum sp. 74	2697	NA	NA	2016-09-03	Zambia 2016: O1	-8.62258	31.2002	0	NA	148605	117.9	127.492	27.7137	6.0474	0.426723	NA	NA	6283.34	12009.1	0.657	18292.4	0.123
Mac074	Macrostomum sp. 74	2698	NA	NA	2016-09-03	Zambia 2016: O1	-8.62258	31.2002	0	NA	237182	NA	NA	24.1178	3.18364	NA	NA	NA	12456.2	37819.2	0.752	50275.4	0.212
Mac074	Macrostomum sp. 74	2699	NA	NA	2016-09-03	Zambia 2016: O1	-8.62258	31.2002	0	NA	233913	128.392	91.6641	19.5305	4.11271	0.697225	160.619	2.75444	9200.94	33841.4	0.786	43042.4	0.184
Mac066	Macrostomum sp. 66	2701	MT428749	SAMN15061077	2016-09-03	Zambia 2016: N1	-8.93892	31.362	0	Molecular	487831	79.2435	27.6913	9.50893	2.94243	3.94272	NA	NA	30970.5	5500.86	0.151	36471.3	0.075
Mac075	Macrostomum sp. 75	2702	NA	NA	2016-09-03	Zambia 2016: N1	-8.93892	31.362	0	NA	598690	146.246	113.345	16.6477	5.45825	3.74612	76.6483	39.5589	10819.8	1493.26	0.121	12313.1	0.021
Mac066	Macrostomum sp. 66	2703	NA	NA	2016-09-03	Zambia 2016: N1	-8.93892	31.362	0	NA	200451	NA	NA	NA	NA	NA	NA	NA	10023.8	2089.7	0.173	12113.5	0.06
Mac075	Macrostomum sp. 75	2705	MT428762	SAMN15061084	2016-09-03	Zambia 2016: N1	-8.93892	31.362	0	Molecular	781512	NA	NA	NA	NA	NA	NA	NA	NA	NA	NA	NA	NA
Mac075	Macrostomum sp. 75	2706	NA	NA	2016-09-03	Zambia 2016: N1	-8.93892	31.362	0	NA	776787	NA	NA	NA	NA	NA	NA	NA	11878.7	3150.19	0.21	15028.9	0.019
Mac074	Macrostomum sp. 74	2707	NA	NA	2016-09-03	Zambia 2016: O1	-8.62258	31.2002	0	NA	224363	109.216	136.124	19.5469	4.71097	0.115075	178.957	5.09225	11877.5	32678.4	0.733	44555.8	0.199
Mac074	Macrostomum sp. 74	2708	NA	NA	2016-09-03	Zambia 2016: O1	-8.62258	31.2002	0	NA	342317	126.791	114.805	24.865	4.26122	0.15354	NA	NA	19647.7	56627.4	0.742	76275.1	0.223
Mac074	Macrostomum sp. 74	2709	NA	NA	2016-09-03	Zambia 2016: O1	-8.62258	31.2002	0	NA	215293	133.757	77.929	39.0847	7.53053	1.28272	NA	NA	6881.51	30268.6	0.815	37150.1	0.173
Mac074	Macrostomum sp. 74	2710	NA	NA	2016-09-03	Zambia 2016: O1	-8.62258	31.2002	0	NA	217877	128.084	123.227	26.5959	5.31559	0.251904	175.052	3.48835	7700.25	30800.9	0.8	38501.2	0.177
Mac074	Macrostomum sp. 74	2711	NA	NA	2016-09-04	Zambia 2016: O1	-8.62258	31.2002	0	NA	212866	124.124	151.36	21.5807	4.67519	0.0128114	NA	NA	7295.85	41269.9	0.85	48565.8	0.228
Mac074	Macrostomum sp. 74	2712	NA	NA	2016-09-04	Zambia 2016: O1	-8.62258	31.2002	0	NA	214648	NA	NA	NA	NA	NA	NA	NA	6432.18	31992.1	0.833	38424.3	0.179
Mac074	Macrostomum sp. 74	2714	NA	NA	2016-09-04	Zambia 2016: O1	-8.62258	31.2002	0	NA	199506	121.664	107.715	21.4468	4.21611	0.566283	NA	NA	8321.55	33720.5	0.802	42042.1	0.211
Mac075	Macrostomum sp. 75	2715	NA	NA	2016-09-03	Zambia 2016: N1	-8.93892	31.362	0	NA	866066	146.825	81.8551	22.9833	7.04922	3.02163	NA	NA	53756	7589.72	0.124	61345.7	0.071
Mac075	Macrostomum sp. 75	2716	NA	NA	2016-09-03	Zambia 2016: N1	-8.93892	31.362	0	NA	798986	148.487	140.153	17.7219	6.16388	3.43361	91.7748	42.1788	40277.6	3892.37	0.088	44170	0.055
Mac063	Macrostomum sp. 63	2717	NA	NA	2016-09-03	Zambia 2016: L3	-8.62333	31.2004	0	NA	322373	45.7881	105.026	20.514	4.35688	15.2755	34.1325	NA	17033.1	11199	0.397	28232.2	0.088
Mac063	Macrostomum sp. 63	2718	NA	NA	2016-09-03	Zambia 2016: L3	-8.62333	31.2004	0	NA	400312	51.8936	107.794	29.8979	20.5108	14.9443	31.0016	NA	31827.4	7956.61	0.2	39784	0.099
Mac075	Macrostomum sp. 75	2719	NA	NA	2016-09-04	Zambia 2016: N1	-8.93892	31.362	0	NA	836980	NA	NA	NA	NA	NA	NA	NA	37005.7	4427.13	0.107	41432.9	0.05
Mac075	Macrostomum sp. 75	2722	NA	NA	2016-09-04	Zambia 2016: N1	-8.93892	31.362	0	NA	1.03812e+06	NA	NA	17.1101	4.89606	NA	NA	NA	67465.2	7859.2	0.104	75324.4	0.073
Mac074	Macrostomum sp. 74	2724	NA	NA	2016-09-04	Zambia 2016: O1	-8.62258	31.2002	0	NA	260847	134.908	110.909	20.9144	4.37401	0.302403	NA	NA	8290.55	37561.8	0.819	45852.4	0.176
Mac065	Macrostomum sp. 65	2730	NA	NA	2016-09-04	Zambia 2016: P3-4	-8.61589	31.1978	0	NA	166514	NA	NA	NA	NA	NA	NA	NA	1176.14	6857.85	0.854	8033.99	0.048
Mac065	Macrostomum sp. 65	2733	NA	NA	2016-09-04	Zambia 2016: P3-4	-8.61589	31.1978	0	NA	241971	76.9972	57.9471	13.0304	3.48398	7.23597	NA	NA	7629.66	35095.6	0.821	42725.3	0.177
Mac065	Macrostomum sp. 65	2736	MT428746	NA	2016-09-04	Zambia 2016: P3-4	-8.61589	31.1978	0	Molecular	125343	NA	NA	NA	NA	NA	NA	NA	4283.74	23420.6	0.845	27704.4	0.221
Mac065	Macrostomum sp. 65	2737	NA	NA	2016-09-04	Zambia 2016: P3-4	-8.61589	31.1978	0	NA	167377	NA	NA	NA	NA	NA	NA	NA	6666.41	26788.8	0.801	33455.2	0.2
Mac065	Macrostomum sp. 65	2738	NA	NA	2016-09-04	Zambia 2016: P3-4	-8.61589	31.1978	0	NA	237896	77.3286	50.7064	18.1341	16.8715	11.285	NA	NA	9169.58	38056.4	0.806	47226	0.199
Mac065	Macrostomum sp. 65	2739	NA	NA	2016-09-04	Zambia 2016: P3-4	-8.61589	31.1978	0	NA	193600	NA	NA	NA	NA	NA	NA	NA	4836.6	30990	0.865	35826.6	0.185
Mac065	Macrostomum sp. 65	2740	NA	NA	2016-09-04	Zambia 2016: P3-4	-8.61589	31.1978	0	NA	252521	85.2506	57.7199	13.6772	4.00923	8.8264	147.065	4.01979	7926.15	34326.7	0.812	42252.8	0.167
Mac066	Macrostomum sp. 66	2746	MT428750	SAMN15061078	2016-09-06	Zambia 2016: Q7	-11.1706	31.6015	0	Molecular	384724	NA	NA	NA	NA	NA	NA	NA	37367.1	2701.61	0.067	40068.7	0.104
Mac066	Macrostomum sp. 66	2748	NA	NA	2016-09-06	Zambia 2016: Q7	-11.1706	31.6015	0	NA	310401	71.9757	53.5678	7.24847	2.50891	1.15906	NA	NA	29562.5	1343.45	0.043	30906	0.1
Mac066	Macrostomum sp. 66	2749	NA	NA	2016-09-06	Zambia 2016: Q7	-11.1706	31.6015	0	NA	310351	60.7698	40.7441	14.0847	7.0918	2.53785	NA	NA	20482.7	1181.23	0.055	21663.9	0.07
Macqui	Macrostomum quiritium	2763	NA	NA	2016-09-21	Basel Region 2016: E3	47.5592	7.58168	0	NA	1.29124e+06	NA	NA	NA	NA	NA	NA	NA	87022.7	6218.5	0.067	93241.2	0.072
Macqui	Macrostomum quiritium	2765	MT429089	SAMN15061161	2016-09-21	Basel Region 2016: E3	47.5592	7.58168	0	Molecular	2.53457e+06	NA	NA	NA	NA	NA	NA	NA	86773.2	10274.1	0.106	97047.3	0.038
Macqui	Macrostomum quiritium	2766	NA	NA	2016-09-21	Basel Region 2016: E3	47.5592	7.58168	0	NA	2.84586e+06	NA	NA	NA	NA	NA	NA	NA	154627	43542	0.22	198169	0.07
Macqui	Macrostomum quiritium	2767	NA	NA	2016-09-21	Basel Region 2016: E3	47.5592	7.58168	0	NA	2.21603e+06	101.713	62.8718	20.9497	3.22555	0	NA	NA	99281.1	10127.6	0.093	109409	0.049
Macqui	Macrostomum quiritium	2768	NA	NA	2016-09-21	Basel Region 2016: E3	47.5592	7.58168	0	NA	2.77393e+06	NA	NA	NA	NA	NA	NA	NA	136209	12362.2	0.083	148572	0.054
Macqui	Macrostomum quiritium	2769	NA	NA	2016-09-21	Basel Region 2016: E7	47.5592	7.58168	0	NA	1.00669e+06	NA	NA	10.2934	3.86218	NA	NA	NA	58846.3	5878.41	0.091	64724.7	0.064
Macqui	Macrostomum quiritium	2770	NA	NA	2016-09-23	Basel Region 2016: E4	47.5592	7.58168	0	NA	NA	101.071	93.644	17.4081	5.47114	1.79921	59.5913	5.73399	NA	NA	NA	NA	NA
Macqui	Macrostomum quiritium	2771	NA	NA	2016-09-23	Basel Region 2016: E3	47.5592	7.58168	0	NA	1.4764e+06	146.41	62.2432	28.0424	4.15394	0.523777	60.3965	7.60335	NA	NA	NA	NA	NA
Mac022	Macrostomum sp. 22	2772	MT428611	NA	2016-09-28	Basel Culture 2016: Mac022_CSH14	40.8591	-73.4646	NA	Molecular	68870.2	24.8696	37.1203	20.6907	2.8593	13.9895	61.2549	0	2848.86	3202.42	0.529	6051.28	0.088
Mac022	Macrostomum sp. 22	2773	MT428612	SAMN15061041	2016-09-28	Basel Culture 2016: Mac022_CSH14	40.8591	-73.4646	NA	Molecular	52228	21.4252	79.1752	11.0973	1.65903	8.26435	NA	0	2425.35	3646.27	0.601	6071.61	0.116
Mac022	Macrostomum sp. 22	2774	MT428613	NA	2016-09-28	Basel Culture 2016: Mac022_CSH14	40.8591	-73.4646	NA	Molecular	51793.5	19.5673	38.6729	7.91415	14.1093	11.5607	59.2078	0	NA	NA	NA	NA	NA
Mac022	Macrostomum sp. 22	2775	NA	NA	2016-09-28	Basel Culture 2016: Mac022_CSH14	40.8591	-73.4646	NA	NA	31789.6	19.2866	88.1961	10.0341	7.2102	5.35331	NA	0	773.333	3255.85	0.808	4029.19	0.127
Mac022	Macrostomum sp. 22	2776	NA	NA	2016-09-28	Basel Culture 2016: Mac022_CSH14	40.8591	-73.4646	NA	NA	56132.4	23.1158	59.6693	12.1613	1.69634	9.06284	NA	0	NA	NA	NA	NA	NA
Mac049	Macrostomum sp. 49	2778	NA	NA	2016-09-28	Basel Culture 2016: Mac049_FL15_D	29.7251	-81.2575	NA	NA	77792.7	18.464	45.8686	13.8266	10.5486	9.12152	33.1599	0	4652.53	5299.43	0.533	9951.96	0.128
Mac049	Macrostomum sp. 49	2779	NA	NA	2016-09-28	Basel Culture 2016: Mac049_FL15_D	29.7251	-81.2575	NA	NA	61646.7	NA	NA	NA	NA	NA	NA	0	3127.18	1686.7	0.35	4813.88	0.078
Mac049	Macrostomum sp. 49	2780	MT428697	SAMN15061137	2016-09-28	Basel Culture 2016: Mac049_FL15_D	29.7251	-81.2575	NA	Molecular	82860.5	NA	NA	NA	NA	NA	NA	0	NA	NA	NA	NA	NA
Mac049	Macrostomum sp. 49	2781	NA	NA	2016-09-28	Basel Culture 2016: Mac049_FL15_D	29.7251	-81.2575	NA	NA	104114	19.9775	73.082	15.2852	2.2101	11.8868	31.2171	0	NA	NA	NA	NA	NA
Macgab	Macrostomum gabriellae	2784	NA	NA	2016-09-28	Basel Culture 2016: Macgab_c_FL07_C	29.6704	-81.2158	NA	NA	62266.5	21.6572	72.3768	14.1802	2.00168	10.3838	NA	0	7674.06	3015.66	0.282	10689.7	0.172
Macgab	Macrostomum gabriellae	2785	NA	NA	2016-09-28	Basel Culture 2016: Macgab_c_FL07_C	29.6704	-81.2158	NA	NA	98181.1	NA	NA	NA	NA	NA	NA	0	8086.79	2934.33	0.266	11021.1	0.112
Macgab	Macrostomum gabriellae	2786	NA	NA	2016-09-28	Basel Culture 2016: Macgab_c_FL07_C	29.6704	-81.2158	NA	NA	72140.2	NA	NA	NA	NA	NA	40.9396	0	NA	NA	NA	NA	NA
Macgab	Macrostomum gabriellae	2787	MT428971	NA	2016-09-28	Basel Culture 2016: Macgab_h_FL17_IL	29.1018	-83.0619	NA	Molecular	90978.9	20.8258	28.7002	8.8131	1.71923	13.915	NA	0	4856.16	6460.49	0.571	11316.6	0.124
Macgab	Macrostomum gabriellae	2788	NA	NA	2016-09-28	Basel Culture 2016: Macgab_h_FL17_IL	29.1018	-83.0619	NA	NA	57083.2	22.5826	71.6462	10.5821	1.9056	7.71103	NA	0	4262.97	4772.78	0.528	9035.75	0.158
Macgab	Macrostomum gabriellae	2789	NA	NA	2016-09-28	Basel Culture 2016: Macgab_h_FL17_IL	29.1018	-83.0619	NA	NA	83431.5	22.7559	72.1856	19.1956	1.73484	14.0118	37.3235	0	6160.99	6398.66	0.509	12559.6	0.151
Macqui	Macrostomum quiritium	2794	NA	NA	2016-12-19	Basel 2016: Picton Shimp Aquaria_1	47.558	7.58343	0	NA	2.85856e+06	NA	NA	NA	NA	NA	61.829	5.89054	248754	19904.8	0.074	268659	0.094
Macqui	Macrostomum quiritium	2795	MT429090	SAMN15061162	2016-12-19	Basel 2016: Picton Shimp Aquaria_1	47.558	7.58343	0	Molecular	1.39579e+06	134.452	112.051	11.7248	5.88788	1.70807	NA	NA	100318	13275.7	0.117	113593	0.081
Macqui	Macrostomum quiritium	2796	NA	NA	2016-12-19	Basel 2016: Picton Shimp Aquaria_1	47.558	7.58343	0	NA	2.04604e+06	NA	NA	19.379	2.92908	NA	NA	NA	187217	17109.8	0.084	204327	0.1
Macqui	Macrostomum quiritium	2797	NA	NA	2016-12-19	Basel 2016: Picton Shimp Aquaria_1	47.558	7.58343	0	NA	1.40077e+06	NA	NA	NA	NA	NA	NA	NA	85568.7	14203	0.142	99771.7	0.071
Mac078	Macrostomum sp. 78	2798	MT428768	NA	2017-01-09	Perth 2017: A9	-31.9823	115.822	31	Molecular	64107.3	20.7199	95.9134	18.9363	14.3442	12.8689	35.5479	0	NA	NA	NA	NA	NA
Mac078	Macrostomum sp. 78	2799	MT428769	NA	2017-01-09	Perth 2017: A9	-31.9823	115.822	31	Molecular	96312.2	19.7779	87.212	20.9774	16.5878	14.6111	36.806	0	12245	1962.87	0.138	14207.9	0.148
Mac047	Macrostomum sp. 47	2800	MT428669	NA	2017-01-10	Perth 2017: B1-2	-31.9869	115.827	68	Molecular	261825	NA	NA	17.6632	1.77451	NA	NA	0	30302	14220.4	0.319	44522.4	0.17
Mac080	Macrostomum sp. 80	2801	MT428781	SAMN15061090	2017-01-10	Perth 2017: B1-2	-31.9869	115.827	68	Molecular	365430	41.6497	53.9064	20.6555	19.14	16.6762	NA	0	37116.5	24370.2	0.396	61486.8	0.168
Mac078	Macrostomum sp. 78	2802	MT428770	SAMN15061087	2017-01-10	Perth 2017: A9	-31.9823	115.822	31	Molecular	93598	20.1549	106.722	11.1162	1.49608	9.6057	NA	0	14441.7	5709.31	0.283	20151	0.215
Mac078	Macrostomum sp. 78	2803	MT428771	NA	2017-01-10	Perth 2017: A9	-31.9823	115.822	31	Molecular	130485	20.9752	103.28	8.81798	1.47773	10.0878	NA	0	NA	NA	NA	NA	NA
Mac078	Macrostomum sp. 78	2804	MT428772	NA	2017-01-11	Perth 2017: A9	-31.9823	115.822	31	Molecular	87160.4	19.4209	89.0316	14.2178	1.65155	14.0799	32.5806	0	13977.9	2675.08	0.161	16653	0.191
Mac078	Macrostomum sp. 78	2807	MT428773	NA	2017-01-11	Perth 2017: A9	-31.9823	115.822	31	Molecular	64447.5	19.7476	88.603	12.7211	1.58837	12.5564	NA	0	9773.54	2108.89	0.177	11882.4	0.184
Mac078	Macrostomum sp. 78	2809	MT428775	NA	2017-01-11	Perth 2017: A9	-31.9823	115.822	31	Molecular	96722.1	17.43	84.5614	16.4934	1.66662	14.6081	33.3914	0	9480.27	3004.6	0.241	12484.9	0.129
Mac047	Macrostomum sp. 47	2810	MT428670	NA	2017-01-10	Perth 2017: B10	-31.9869	115.827	68	Molecular	444117	41.2924	36.1879	31.8343	2.02346	14.362	59.6763	0	43583.3	24042.4	0.356	67625.7	0.152
Mac047	Macrostomum sp. 47	2811	MT428671	NA	2017-01-10	Perth 2017: B10	-31.9869	115.827	68	Molecular	567794	43.5742	59.2268	33.42	1.92422	10.4889	55.7239	0	57542.6	24159.9	0.296	81702.5	0.144
Mac047	Macrostomum sp. 47	2812	MT428672	NA	2017-01-10	Perth 2017: B10	-31.9869	115.827	68	Molecular	540499	NA	NA	NA	NA	NA	NA	0	55716	18315.7	0.247	74031.7	0.137
Mac080	Macrostomum sp. 80	2813	MT428782	NA	2017-01-10	Perth 2017: B1-2	-31.9869	115.827	68	Molecular	213510	NA	NA	NA	NA	NA	40.996	0	NA	NA	NA	NA	NA
Mac080	Macrostomum sp. 80	2816	MT428783	NA	2017-01-11	Perth 2017: B1-2	-31.9869	115.827	68	Molecular	318342	29.0713	46.7587	33.7231	25.4453	21.755	52.2279	0	NA	NA	NA	NA	NA
Mac078	Macrostomum sp. 78	2817	MT428776	NA	2017-01-11	Perth 2017: A9	-31.9823	115.822	31	Molecular	83272.4	19.1696	156.729	13.1054	18.1179	16.3028	NA	0	7396.74	1826.49	0.198	9223.23	0.111
Mac078	Macrostomum sp. 78	2818	MT428777	NA	2017-01-11	Perth 2017: A9	-31.9823	115.822	31	Molecular	54254	20.5009	74.1065	19.7788	2.21156	14.6153	37.2695	0	NA	NA	NA	NA	NA
Mac047	Macrostomum sp. 47	2819	MT428673	NA	2017-01-11	Perth 2017: B11	-31.9869	115.827	68	Molecular	497619	NA	NA	NA	NA	NA	NA	0	47084.7	31135.6	0.398	78220.3	0.157
Mac047	Macrostomum sp. 47	2820	MT428674	NA	2017-01-11	Perth 2017: B11	-31.9869	115.827	68	Molecular	340146	38.766	33.2604	28.9505	1.30014	11.767	69.5824	0	30475.5	24178.8	0.442	54654.3	0.161
Mac047	Macrostomum sp. 47	2821	MT428675	NA	2017-01-11	Perth 2017: B11	-31.9869	115.827	68	Molecular	390918	42.0396	64.8684	29.8745	18.1856	15.9497	52.6864	0	43885.5	37161.3	0.459	81046.8	0.207
Mac047	Macrostomum sp. 47	2822	MT428676	SAMN15061089	2017-01-11	Perth 2017: B9	-31.9869	115.827	68	Molecular	347787	NA	NA	NA	NA	NA	NA	0	NA	NA	NA	NA	NA
Mac047	Macrostomum sp. 47	2824	MT428678	NA	2017-01-11	Perth 2017: B9	-31.9869	115.827	68	Molecular	469775	37.2275	52.4308	18.5667	2.23163	8.26682	NA	0	21617.5	13091.8	0.377	34709.3	0.074
Mac047	Macrostomum sp. 47	2825	MT428679	NA	2017-01-11	Perth 2017: B9	-31.9869	115.827	68	Molecular	366879	NA	NA	NA	NA	NA	NA	0	20186.7	10432.2	0.341	30619	0.083
Mac080	Macrostomum sp. 80	2826	MT428784	NA	2017-01-11	Perth 2017: B1-2	-31.9869	115.827	68	Molecular	381928	40.3054	77.9418	40.0546	4.58337	22.4401	44.3133	0	26833.8	31383.2	0.539	58217	0.152
Mac080	Macrostomum sp. 80	2827	MT428785	NA	2017-01-11	Perth 2017: B1-2	-31.9869	115.827	68	Molecular	246483	38.0698	79.3914	21.4281	3.23305	21.0241	NA	0	33369.7	22438	0.402	55807.7	0.226
Mac080	Macrostomum sp. 80	2828	MT428786	NA	2017-01-11	Perth 2017: B1-2	-31.9869	115.827	68	Molecular	447316	NA	NA	NA	NA	NA	NA	0	NA	NA	NA	NA	NA
Mac082	Macrostomum sp. 82	2829	NA	NA	2017-01-13	Perth 2017: C12	-31.7304	115.778	0	NA	208718	127.595	183.065	24.687	7.17517	0.3574	NA	0	8761.16	24761.6	0.739	33522.8	0.161
Macqui	Macrostomum quiritium	2830	NA	NA	2017-01-13	Perth 2017: C3	-31.8168	115.815	0	NA	765778	NA	NA	13.9898	9.38909	NA	68.3218	7.0761	NA	NA	NA	NA	NA
Mac083	Macrostomum sp. 83	2831	NA	NA	2017-01-13	Perth 2017: C12	-31.7304	115.778	0	NA	259289	76.4013	67.7085	30.0336	6.65434	24.7164	NA	NA	6141	10985.5	0.641	17126.5	0.066
Mac082	Macrostomum sp. 82	2832	NA	NA	2017-01-13	Perth 2017: C11	-31.7304	115.778	0	NA	205254	NA	NA	NA	NA	NA	NA	0	8731.21	24861.2	0.74	33592.4	0.164
Mac047	Macrostomum sp. 47	2834	MT428680	NA	2017-01-11	Perth 2017: B10	-31.9869	115.827	68	Molecular	604373	39.0669	53.0308	28.9644	2.38325	16.452	71.7996	0	70960.4	35841.1	0.336	106802	0.177
Mac080	Macrostomum sp. 80	2835	MT428787	NA	2017-01-11	Perth 2017: B1-2	-31.9869	115.827	68	Molecular	310250	37.7845	49.77	19.3013	21.9903	19.3728	NA	0	7495.5	8547.28	0.533	16042.8	0.052
Mac080	Macrostomum sp. 80	2836	MT428788	NA	2017-01-11	Perth 2017: B1-2	-31.9869	115.827	68	Molecular	351633	NA	NA	NA	NA	NA	NA	0	10412	12667.7	0.549	23079.7	0.066
Mac080	Macrostomum sp. 80	2837	MT428789	NA	2017-01-11	Perth 2017: B1-2	-31.9869	115.827	68	Molecular	286528	52.1033	68.4134	47.1693	2.79872	21.8423	40.8969	0	26514.5	26264.6	0.498	52779.1	0.184
Mac080	Macrostomum sp. 80	2838	MT428790	NA	2017-01-11	Perth 2017: B1-2	-31.9869	115.827	68	Molecular	292331	NA	NA	NA	NA	NA	NA	0	38207.6	29474.5	0.435	67682.1	0.232
Mac080	Macrostomum sp. 80	2839	MT428791	NA	2017-01-11	Perth 2017: B1-2	-31.9869	115.827	68	Molecular	262611	35.061	58.1808	40.2339	26.3672	22.5613	46.6455	0	23004.7	7777.92	0.253	30782.6	0.117
Mac081	Macrostomum sp. 81	2840	MT428793	NA	2017-01-11	Perth 2017: B20	-31.9867	115.828	30	Molecular	118259	40.3552	107.202	23.7524	6.78352	10.8153	23.6985	0	11805.7	5409.24	0.314	17214.9	0.146
Mac081	Macrostomum sp. 81	2841	MT428794	NA	2017-01-11	Perth 2017: B20	-31.9867	115.828	30	Molecular	142117	NA	NA	13.9623	2.08175	NA	NA	0	7961.08	1470.32	0.156	9431.4	0.066
Macqui	Macrostomum quiritium	2842	MT429091	NA	2017-01-13	Perth 2017: C2	-31.8168	115.815	0	Molecular	741373	NA	NA	NA	NA	NA	NA	NA	49068.9	5320.05	0.098	54388.9	0.073
Macqui	Macrostomum quiritium	2843	NA	NA	2017-01-13	Perth 2017: C2	-31.8168	115.815	0	NA	888921	129.631	79.4468	19.1264	5.87016	2.55707	NA	NA	98798.9	8928.63	0.083	107728	0.121
Macqui	Macrostomum quiritium	2844	NA	NA	2017-01-13	Perth 2017: C2	-31.8168	115.815	0	NA	1.2442e+06	138.361	28.812	25.4157	5.41715	0.967062	NA	NA	134208	17339	0.114	151546	0.122
Mac082	Macrostomum sp. 82	2845	MT428809	SAMN15061092	2017-01-13	Perth 2017: C13	-31.7304	115.778	0	Molecular	456990	160.703	173.268	26.0718	5.46576	0.261092	NA	0	21793.1	31827.7	0.594	53620.9	0.117
Mac082	Macrostomum sp. 82	2846	NA	NA	2017-01-13	Perth 2017: C11	-31.7304	115.778	0	NA	298939	138.626	148.294	32.4617	5.73931	0.48591	NA	0	8035.45	14888.3	0.649	22923.8	0.077
Mac082	Macrostomum sp. 82	2848	NA	NA	2017-01-13	Perth 2017: C11	-31.7304	115.778	0	NA	299829	NA	NA	28.5282	6.52682	NA	121.606	0	8964.21	27585.9	0.755	36550.2	0.122
Mac083	Macrostomum sp. 83	2850	NA	NA	2017-01-14	Perth 2017: D11	-31.7303	115.778	0	NA	248965	71.7793	101.973	35.3478	5.1283	20.6608	93.3241	10.5367	22158.8	15453.6	0.411	37612.4	0.151
Mac083	Macrostomum sp. 83	2851	NA	NA	2017-01-14	Perth 2017: D11	-31.7303	115.778	0	NA	358937	70.0885	99.5299	36.3353	4.50872	21.8937	NA	NA	28456	10280.4	0.265	38736.4	0.108
Mac083	Macrostomum sp. 83	2852	NA	NA	2017-01-14	Perth 2017: D11	-31.7303	115.778	0	NA	410131	NA	NA	23.4879	4.45273	NA	NA	NA	19805.1	19740.7	0.499	39545.8	0.096
Mac083	Macrostomum sp. 83	2853	NA	NA	2017-01-14	Perth 2017: D11	-31.7303	115.778	0	NA	311745	NA	NA	25.7425	31.7017	NA	NA	NA	NA	NA	NA	NA	NA
Mac083	Macrostomum sp. 83	2854	NA	NA	2017-01-14	Perth 2017: D11	-31.7303	115.778	0	NA	194988	NA	NA	21.0422	3.30684	NA	NA	NA	25190.2	11494.1	0.313	36684.3	0.188
Mac083	Macrostomum sp. 83	2855	NA	NA	2017-01-14	Perth 2017: D9	-31.7303	115.778	0	NA	266292	NA	NA	NA	NA	NA	NA	NA	NA	NA	NA	NA	NA
Mac083	Macrostomum sp. 83	2856	NA	NA	2017-01-14	Perth 2017: D10	-31.7303	115.778	0	NA	353519	69.4875	82.3971	35.6148	28.5757	22.9392	95.185	13.589	19175.3	11497.9	0.375	30673.2	0.087
Mac083	Macrostomum sp. 83	2857	NA	NA	2017-01-14	Perth 2017: D11	-31.7303	115.778	0	NA	251366	NA	NA	NA	NA	NA	NA	NA	NA	NA	NA	NA	NA
Mac082	Macrostomum sp. 82	2858	NA	NA	2017-01-14	Perth 2017: D12	-31.7303	115.778	0	NA	642000	NA	NA	36.3993	7.34104	NA	112.413	0	NA	NA	NA	NA	NA
Mac083	Macrostomum sp. 83	2859	NA	NA	2017-01-14	Perth 2017: D11	-31.7303	115.778	0	NA	NA	NA	NA	NA	NA	NA	96.1673	12.2039	NA	NA	NA	NA	NA
Mac083	Macrostomum sp. 83	2860	MT428810	SAMN15061093	2017-01-14	Perth 2017: D9	-31.7303	115.778	0	Molecular	309223	NA	NA	19.1211	2.73156	NA	NA	NA	7602.35	9480.79	0.555	17083.1	0.055
Mac083	Macrostomum sp. 83	2861	NA	NA	2017-01-14	Perth 2017: D11	-31.7303	115.778	0	NA	368098	NA	NA	30.9978	4.96128	NA	NA	NA	34827.4	38231	0.523	73058.4	0.198
Mac083	Macrostomum sp. 83	2862	NA	NA	2017-01-14	Perth 2017: D11	-31.7303	115.778	0	NA	NA	54.6583	70.0652	35.0505	7.67319	29.2912	87.517	12.5792	NA	NA	NA	NA	NA
Mac078	Macrostomum sp. 78	2863	MT428778	NA	2017-01-15	Perth 2017: E4-5	-31.9872	115.828	32	Molecular	95503	24.7414	84.9496	11.1575	1.42085	13.8261	NA	0	15964.2	1595.13	0.091	17559.4	0.184
Mac081	Macrostomum sp. 81	2864	MT428795	SAMN15061091	2017-01-15	Perth 2017: E6	-31.9871	115.829	30	Molecular	138056	NA	NA	NA	NA	NA	NA	0	9623.86	4732.49	0.33	14356.3	0.104
Mac081	Macrostomum sp. 81	2865	MT428796	NA	2017-01-15	Perth 2017: E6	-31.9871	115.829	30	Molecular	193539	41.8184	105.337	31.9918	13.8095	12.0527	27.9364	0	6807.99	6698.27	0.496	13506.3	0.07
Mac081	Macrostomum sp. 81	2866	MT428797	NA	2017-01-15	Perth 2017: E6	-31.9871	115.829	30	Molecular	118426	34.3123	72.5555	20.065	12.8876	10.9379	NA	0	8537.45	3412.93	0.286	11950.4	0.101
Mac081	Macrostomum sp. 81	2867	MT428798	NA	2017-01-15	Perth 2017: E6	-31.9871	115.829	30	Molecular	165712	NA	NA	NA	NA	NA	NA	0	17775.5	8767.7	0.33	26543.2	0.16
Mac081	Macrostomum sp. 81	2868	MT428799	NA	2017-01-15	Perth 2017: E6	-31.9871	115.829	30	Molecular	136167	39.2079	101.769	24.8253	7.54543	12.061	24.3149	0	10123.3	7298.72	0.419	17422.1	0.128
Mac082	Macrostomum sp. 82	2870	NA	NA	2017-01-14	Perth 2017: C12	-31.7304	115.778	0	NA	304887	NA	NA	NA	NA	NA	NA	0	10969.1	35161.2	0.762	46130.3	0.151
Mac083	Macrostomum sp. 83	2874	NA	NA	2017-01-14	Perth 2017: D11	-31.7303	115.778	0	NA	264037	NA	NA	NA	NA	NA	NA	NA	NA	NA	NA	NA	NA
Mac082	Macrostomum sp. 82	2875	NA	NA	2017-01-15	Perth 2017: D1	-31.7617	115.789	0	NA	480852	132.025	184.788	20.1011	5.6432	0.144745	NA	0	16669.4	51552	0.756	68221.5	0.142
Mac082	Macrostomum sp. 82	2877	NA	NA	2017-01-15	Perth 2017: D1	-31.7617	115.789	0	NA	259521	NA	NA	15.8115	4.93427	NA	106.942	0	6451.64	13604.4	0.678	20056	0.077
Mac081	Macrostomum sp. 81	2878	MT428800	NA	2017-01-15	Perth 2017: E6	-31.9871	115.829	30	Molecular	137855	40.1648	98.9548	21.0103	1.93281	11.5925	NA	0	21166.3	8736.56	0.292	29902.9	0.217
Mac081	Macrostomum sp. 81	2879	MT428801	NA	2017-01-15	Perth 2017: E6	-31.9871	115.829	30	Molecular	148492	34.7552	78.6163	25.5889	7.92363	11.3914	26.4208	0	11999.1	7557.57	0.386	19556.7	0.132
Mac082	Macrostomum sp. 82	2882	NA	NA	2017-01-15	Perth 2017: D1	-31.7617	115.789	0	NA	273465	NA	NA	22.2055	4.97885	NA	NA	0	7495.57	19583.6	0.723	27079.1	0.099
Mac082	Macrostomum sp. 82	2885	NA	NA	2017-01-15	Perth 2017: D1	-31.7617	115.789	0	NA	164587	NA	NA	NA	NA	NA	NA	0	2455.04	9537.13	0.795	11992.2	0.073
Mac081	Macrostomum sp. 81	2886	MT428802	NA	2017-01-15	Perth 2017: E6	-31.9871	115.829	30	Molecular	105280	NA	NA	NA	NA	NA	25.6469	0	NA	NA	NA	NA	NA
Mac083	Macrostomum sp. 83	2887	NA	NA	2017-01-15	Perth 2017: D9	-31.7303	115.778	0	NA	487431	67.3641	85.7548	38.5975	6.96624	27.3783	NA	NA	18608.7	18616.2	0.5	37224.9	0.076
Mac083	Macrostomum sp. 83	2888	NA	NA	2017-01-15	Perth 2017: D11	-31.7303	115.778	0	NA	309135	NA	NA	NA	NA	NA	92.0723	14.5291	7742.33	13397.1	0.634	21139.4	0.068
Mac083	Macrostomum sp. 83	2890	NA	NA	2017-01-16	Perth 2017: D11	-31.7303	115.778	0	NA	307135	NA	NA	NA	NA	NA	NA	NA	34064.5	26383.5	0.436	60448	0.197
Mac083	Macrostomum sp. 83	2892	NA	NA	2017-01-16	Perth 2017: D11	-31.7303	115.778	0	NA	181924	NA	NA	17.0361	2.1247	NA	NA	NA	NA	NA	NA	NA	NA
Mac083	Macrostomum sp. 83	2894	NA	NA	2017-01-16	Perth 2017: D8	-31.7303	115.778	0	NA	552879	71.7013	82.7285	40.3932	31.6556	25.1424	NA	NA	48582.5	19002.6	0.281	67585.1	0.122
Mac082	Macrostomum sp. 82	2895	NA	NA	2017-01-16	Perth 2017: D7	-31.7303	115.778	0	NA	871381	169.332	176.945	47.9444	8.42509	1.55512	113.649	0	7070.1	23837.5	0.771	30907.6	0.035
Maccli	Macrostomum cliftonense	2896	MK684170	NA	2017-01-17	Perth 2017: G7	-32.7612	115.66	35	Molecular	211817	NA	NA	NA	NA	NA	103.303	12.1286	23124.5	23591.4	0.505	46715.9	0.221
Mac085	Macrostomum sp. 85	2897	NA	NA	2017-01-18	Perth 2017: G23	-32.8808	115.666	5	NA	171032	NA	NA	NA	NA	NA	NA	NA	9721.56	26332.9	0.73	36054.4	0.211
Mac086	Macrostomum sp. 86	2898	NA	NA	2017-01-18	Perth 2017: G23	-32.8808	115.666	5	NA	460881	137.231	129.908	52.2181	9.48101	5.50056	78.2185	10.7693	26044.9	19716.7	0.431	45761.6	0.099
Mac086	Macrostomum sp. 86	2899	NA	NA	2017-01-18	Perth 2017: G23	-32.8808	115.666	5	NA	429895	NA	NA	NA	NA	NA	80.6955	10.4944	21422.9	33372.5	0.609	54795.5	0.127
Maccli	Macrostomum cliftonense	2900	MT428811	NA	2017-01-18	Perth 2017: G11	-32.7607	115.66	23	Molecular	184258	123.665	38.1814	19.0437	9.01583	2.67734	98.0955	12.3458	NA	NA	NA	NA	NA
Maccli	Macrostomum cliftonense	2901	MT428812	NA	2017-01-18	Perth 2017: G8	-32.7613	115.66	32	Molecular	294343	139.724	68.2023	16.9446	5.60519	0.20293	NA	NA	22579.8	26662	0.541	49241.8	0.167
Mac047	Macrostomum sp. 47	2902	MT428681	NA	2017-01-18	Perth 2017: G9	-32.7611	115.66	65	Molecular	121724	NA	NA	NA	NA	NA	NA	0	NA	5109.87	NA	NA	NA
Maccli	Macrostomum cliftonense	2903	MT428813	NA	2017-01-18	Perth 2017: G9	-32.7611	115.66	65	Molecular	224758	NA	NA	NA	NA	NA	NA	NA	12678.9	22315.4	0.638	34994.3	0.156
Mac085	Macrostomum sp. 85	2904	NA	NA	2017-01-18	Perth 2017: G23	-32.8808	115.666	5	NA	202619	150.986	142.114	22.3282	6.03256	1.90166	73.1367	14.1064	8865.88	25900	0.745	34765.9	0.172
Mac086	Macrostomum sp. 86	2905	NA	NA	2017-01-18	Perth 2017: G23	-32.8808	115.666	5	NA	291357	NA	NA	NA	NA	NA	NA	NA	11398.1	19967.9	0.637	31366	0.108
Maccli	Macrostomum cliftonense	2906	MT428814	NA	2017-01-17	Perth 2017: G7	-32.7612	115.66	35	Molecular	298855	NA	NA	18.699	3.89832	NA	NA	NA	13365.3	25006.6	0.652	38371.9	0.128
Maccli	Macrostomum cliftonense	2907	MT428815	NA	2017-01-17	Perth 2017: G7	-32.7612	115.66	35	Molecular	302864	124.911	60.299	13.3326	11.3382	5.81529	104.829	11.9259	4280.21	17833.8	0.806	22114	0.073
Maccli	Macrostomum cliftonense	2908	MT428816	NA	2017-01-18	Perth 2017: G7	-32.7612	115.66	35	Molecular	269452	124.477	35.2533	15.4834	12.3447	6.63391	106.635	12.9232	9938.29	25191.9	0.717	35130.2	0.13
Maccli	Macrostomum cliftonense	2909	MK684171	NA	2017-01-18	Perth 2017: G7	-32.7612	115.66	35	Molecular	330380	NA	NA	30.1866	11.5695	NA	105.136	12.9442	7515.76	19257	0.719	26772.8	0.081
Maccli	Macrostomum cliftonense	2910	NA	NA	2017-01-18	Perth 2017: G7	-32.7612	115.66	35	NA	335858	120.058	36.8418	23.6178	9.45926	3.69734	NA	NA	13518.5	12759.5	0.486	26278.1	0.078
Maccli	Macrostomum cliftonense	2911	MT428817	SAMN15061094	2017-01-18	Perth 2017: G7	-32.7612	115.66	35	Molecular	357836	124.219	60.3072	16.2738	13.7592	7.05517	NA	NA	19886.8	42590.3	0.682	62477.1	0.175
Maccli	Macrostomum cliftonense	2912	NA	NA	2017-01-18	Perth 2017: G7	-32.7612	115.66	35	NA	359791	NA	NA	17.1212	5.8195	NA	NA	NA	24778.8	29048.4	0.54	53827.2	0.15
Maccli	Macrostomum cliftonense	2913	NA	NA	2017-01-18	Perth 2017: G7	-32.7612	115.66	35	NA	389845	NA	NA	19.8563	6.08494	NA	NA	NA	14196	34784.6	0.71	48980.6	0.126
Mac085	Macrostomum sp. 85	2914	NA	NA	2017-01-18	Perth 2017: G23	-32.8808	115.666	5	NA	225600	145.936	193.31	17.7668	8.24456	2.40608	80.5595	13.77	15867.3	32953.5	0.675	48820.8	0.216
Mac086	Macrostomum sp. 86	2915	MT428822	SAMN15061097	2017-01-18	Perth 2017: G23	-32.8808	115.666	5	Molecular	414559	115.352	122.522	26.6476	9.3283	3.34696	NA	NA	10531.3	42263.4	0.801	52794.7	0.127
Mac086	Macrostomum sp. 86	2916	NA	NA	2017-01-18	Perth 2017: G23	-32.8808	115.666	5	NA	796974	135.645	162.37	39.2256	10.7281	3.59189	NA	NA	24265.2	21548.3	0.47	45813.5	0.057
Mac085	Macrostomum sp. 85	2917	NA	NA	2017-01-18	Perth 2017: G23	-32.8808	115.666	5	NA	128895	160.013	246.455	15.2462	4.08331	0.0589178	NA	NA	6302.06	15163	0.706	21465.1	0.167
Mac086	Macrostomum sp. 86	2918	NA	NA	2017-01-18	Perth 2017: G23	-32.8808	115.666	5	NA	322969	129.692	116.437	46.9125	8.62817	7.36725	81.4087	9.59567	7162.9	28207.7	0.797	35370.6	0.11
Mac086	Macrostomum sp. 86	2919	NA	NA	2017-01-18	Perth 2017: G23	-32.8808	115.666	5	NA	358477	110.32	130.767	26.9489	11.1535	4.96221	77.6883	10.4868	NA	NA	NA	NA	NA
Maccli	Macrostomum cliftonense	2920	MT428818	NA	2017-01-18	Perth 2017: G8	-32.7613	115.66	32	Molecular	360345	111.956	104.978	22.9099	8.4333	0.254897	NA	NA	18964.8	38306.3	0.669	57271.1	0.159
Mac085	Macrostomum sp. 85	2921	NA	NA	2017-01-18	Perth 2017: G23	-32.8808	115.666	5	NA	95390.4	NA	NA	NA	NA	NA	NA	NA	3766.97	10025.8	0.727	13792.8	0.145
Mac085	Macrostomum sp. 85	2922	NA	NA	2017-01-18	Perth 2017: G23	-32.8808	115.666	5	NA	138578	135.523	112.644	18.3001	6.39275	2.00394	74.3511	13.9376	4107.79	10123.7	0.711	14231.5	0.103
Mac086	Macrostomum sp. 86	2923	NA	NA	2017-01-18	Perth 2017: G23	-32.8808	115.666	5	NA	744998	124.202	135.23	28.1864	9.73411	3.41345	NA	NA	24407	60878.4	0.714	85285.4	0.114
Maccli	Macrostomum cliftonense	2924	NA	NA	2017-01-18	Perth 2017: G11	-32.7607	115.66	23	NA	NA	NA	NA	NA	NA	NA	NA	NA	2767.11	12597.1	0.82	15364.2	NA
Maccli	Macrostomum cliftonense	2925	NA	NA	2017-01-18	Perth 2017: G11	-32.7607	115.66	23	NA	310001	122.115	20.3028	16.4974	11.2219	7.35508	NA	NA	12298.1	30971.6	0.716	43269.8	0.14
Maccli	Macrostomum cliftonense	2926	NA	NA	2017-01-18	Perth 2017: G11	-32.7607	115.66	23	NA	423616	NA	NA	NA	NA	NA	NA	NA	20624.1	19455.6	0.485	40079.7	0.095
Maccli	Macrostomum cliftonense	2927	NA	NA	2017-01-18	Perth 2017: G11	-32.7607	115.66	23	NA	207145	126.383	93.673	19.3634	5.82814	1.8204	NA	NA	NA	NA	NA	NA	NA
Maccli	Macrostomum cliftonense	2928	NA	NA	2017-01-18	Perth 2017: G11	-32.7607	115.66	23	NA	243947	NA	NA	18.4411	4.60537	NA	NA	NA	8844.16	13088.4	0.597	21932.5	0.09
Maccli	Macrostomum cliftonense	2929	NA	NA	2017-01-18	Perth 2017: G11	-32.7607	115.66	23	NA	298629	NA	NA	NA	NA	NA	NA	NA	15574.4	30151.1	0.659	45725.6	0.153
Maccli	Macrostomum cliftonense	2930	MT428819	SAMN15061095	2017-01-18	Perth 2017: G11	-32.7607	115.66	23	Molecular	313146	NA	NA	NA	NA	NA	NA	NA	6476.18	13747.2	0.68	20223.4	0.065
Maccli	Macrostomum cliftonense	2931	MT428820	NA	2017-01-18	Perth 2017: G7	-32.7612	115.66	35	Molecular	308655	129.8	64.6218	21.0064	8.08957	1.7951	NA	NA	28263.7	33343.8	0.541	61607.6	0.2
Mac086	Macrostomum sp. 86	2932	NA	NA	2017-01-18	Perth 2017: G23	-32.8808	115.666	5	NA	308434	NA	NA	26.4239	4.16356	NA	NA	NA	21559.1	21325.3	0.497	42884.4	0.139
Mac086	Macrostomum sp. 86	2933	NA	NA	2017-01-18	Perth 2017: G23	-32.8808	115.666	5	NA	551885	111.341	123.268	26.156	9.19015	2.48465	NA	NA	22037.9	60072.1	0.732	82110	0.149
Mac085	Macrostomum sp. 85	2934	NA	NA	2017-01-18	Perth 2017: G23	-32.8808	115.666	5	NA	147799	138.154	147.888	18.6136	4.82519	0.810285	NA	NA	4787.75	13729.4	0.741	18517.1	0.125
Mac086	Macrostomum sp. 86	2935	NA	NA	2017-01-18	Perth 2017: G23	-32.8808	115.666	5	NA	630361	NA	NA	NA	NA	NA	84.6699	9.97584	NA	NA	NA	NA	NA
Mac101	Macrostomum sp. 101	2936	MT428869	SAMN15061098	2017-01-20	Perth 2017: H12	-33.2787	115.689	45	Molecular	424684	87.942	128.242	33.915	22.1297	18.1583	45.5755	2.18604	8535.93	21557.9	0.716	30093.9	0.071
Mac085	Macrostomum sp. 85	2937	NA	NA	2017-01-20	Perth 2017: I1	-32.8807	115.666	5	NA	131468	135.556	157.994	24.6002	6.94659	1.05741	NA	NA	3612.81	10175.6	0.738	13788.4	0.105
Mac089	Macrostomum sp. 89	2939	NA	NA	2017-01-23	Perth 2017: J33	-34.3638	115.136	0	NA	47513.5	NA	NA	NA	NA	NA	NA	0	NA	NA	NA	NA	NA
Mac086	Macrostomum sp. 86	2943	NA	NA	2017-01-20	Perth 2017: I4	-32.8807	115.666	NA	NA	161361	108.644	156.977	20.8831	3.96767	0	NA	NA	NA	NA	NA	NA	NA
Mac086	Macrostomum sp. 86	2944	NA	NA	2017-01-20	Perth 2017: I3	-32.8807	115.666	NA	NA	571411	NA	NA	NA	NA	NA	NA	NA	49044.2	75706.7	0.607	124751	0.218
Maccli	Macrostomum cliftonense	2945	NA	NA	2017-01-20	Perth 2017: G9	-32.7611	115.66	65	NA	345883	110.663	122.489	14.7095	6.82467	0.0321568	91.2909	12.0637	21298.6	10861.3	0.338	32159.9	0.093
Mac086	Macrostomum sp. 86	2946	NA	NA	2017-01-20	Perth 2017: I1	-32.8807	115.666	5	NA	871380	NA	NA	NA	NA	NA	NA	NA	36341.7	77793.3	0.682	114135	0.131
Mac086	Macrostomum sp. 86	2947	NA	NA	2017-01-20	Perth 2017: I1	-32.8807	115.666	5	NA	596998	126.34	156.207	28.8537	7.32718	0.350282	NA	NA	13259.2	48012.7	0.784	61271.9	0.103
Mac086	Macrostomum sp. 86	2948	NA	NA	2017-01-20	Perth 2017: I1	-32.8807	115.666	5	NA	271213	NA	NA	26.0032	4.77508	NA	NA	NA	NA	NA	NA	NA	NA
Mac086	Macrostomum sp. 86	2949	NA	NA	2017-01-20	Perth 2017: I1	-32.8807	115.666	5	NA	660729	NA	NA	27.1142	6.56501	NA	NA	NA	20956.6	35367.5	0.628	56324.1	0.085
Mac086	Macrostomum sp. 86	2950	NA	NA	2017-01-20	Perth 2017: I1	-32.8807	115.666	5	NA	311915	112.613	148.924	21.6195	7.0948	1.75744	NA	NA	4669.42	18371.5	0.797	23041	0.074
Mac086	Macrostomum sp. 86	2951	NA	NA	2017-01-20	Perth 2017: I1	-32.8807	115.666	5	NA	541588	NA	NA	23.7289	5.58345	NA	NA	NA	NA	NA	NA	NA	NA
Mac085	Macrostomum sp. 85	2952	NA	NA	2017-01-20	Perth 2017: I1	-32.8807	115.666	5	NA	128788	123.297	134.808	11.4455	5.53392	1.44173	NA	NA	2461.72	8402.37	0.773	10864.1	0.084
Mac085	Macrostomum sp. 85	2953	MT428821	SAMN15061096	2017-01-20	Perth 2017: I1	-32.8807	115.666	5	Molecular	154496	128.958	187.899	13.0749	5.24129	2.29178	NA	NA	NA	NA	NA	NA	NA
Mac085	Macrostomum sp. 85	2954	NA	NA	2017-01-20	Perth 2017: I1	-32.8807	115.666	5	NA	86612.9	126.125	166.103	16.3567	2.97135	0.819182	73.3346	16.263	1613.34	4865.61	0.751	6478.95	0.075
Mac085	Macrostomum sp. 85	2955	NA	NA	2017-01-21	Perth 2017: I1	-32.8807	115.666	5	NA	154892	NA	NA	15.8196	6.76671	NA	NA	NA	5755.87	16273.1	0.739	22028.9	0.142
Mac085	Macrostomum sp. 85	2956	NA	NA	2017-01-21	Perth 2017: I1	-32.8807	115.666	5	NA	130658	128.384	149.577	11.7248	7.13444	1.47159	NA	NA	3576.91	10851.5	0.752	14428.4	0.11
Mac085	Macrostomum sp. 85	2957	NA	NA	2017-01-21	Perth 2017: I1	-32.8807	115.666	5	NA	127604	NA	NA	NA	NA	NA	NA	NA	NA	NA	NA	NA	NA
Mac047	Macrostomum sp. 47	2959	MT428682	NA	2017-01-23	Perth 2017: H20	-33.2278	115.693	45	Molecular	198167	NA	NA	NA	NA	NA	NA	0	17652.8	9444.44	0.349	27097.3	0.137
Mac089	Macrostomum sp. 89	2963	NA	NA	2017-01-23	Perth 2017: J33	-34.3638	115.136	0	NA	68758.1	51.9597	74.4881	7.70767	6.206	3.66114	NA	0	2464.4	1491.86	0.377	3956.26	0.058
Mac089	Macrostomum sp. 89	2964	NA	NA	2017-01-23	Perth 2017: J33	-34.3638	115.136	0	NA	103563	45.3131	56.8316	5.30357	10.237	7.10179	NA	0	2443.86	2374.91	0.493	4818.77	0.047
Mac089	Macrostomum sp. 89	2966	NA	NA	2017-01-23	Perth 2017: J33	-34.3638	115.136	0	NA	77613.4	NA	NA	NA	NA	NA	62.433	0	NA	NA	NA	NA	NA
Mac089	Macrostomum sp. 89	2967	NA	NA	2017-01-23	Perth 2017: J33	-34.3638	115.136	0	NA	102979	56.2852	49.2351	11.413	3.9893	10.6123	53.0274	0	2197.83	959.716	0.304	3157.54	0.031
Mac089	Macrostomum sp. 89	2968	NA	NA	2017-01-23	Perth 2017: J33	-34.3638	115.136	0	NA	92458.4	51.2063	74.265	5.22651	2.18677	8.98864	62.6476	0	NA	NA	NA	NA	NA
Mac047	Macrostomum sp. 47	2969	MT428683	NA	2017-01-23	Perth 2017: J10	-34.316	115.182	35	Molecular	135436	NA	NA	NA	NA	NA	NA	0	3854.82	3289.99	0.46	7144.81	0.053
Mac089	Macrostomum sp. 89	2971	NA	NA	2017-01-23	Perth 2017: J33	-34.3638	115.136	0	NA	75980.4	NA	NA	NA	NA	NA	NA	0	NA	NA	NA	NA	NA
Mac090	Macrostomum sp. 90	2972	NA	NA	2017-01-23	Perth 2017: J33	-34.3638	115.136	0	NA	85880.7	80.6981	191.793	12.4296	4.02544	1.55892	NA	NA	909.254	9142.91	0.91	10052.2	0.117
Mac089	Macrostomum sp. 89	2973	NA	NA	2017-01-23	Perth 2017: J33	-34.3638	115.136	0	NA	59133.3	44.3888	74.4096	4.52522	2.41405	5.71912	NA	0	NA	NA	NA	NA	NA
Mac089	Macrostomum sp. 89	2974	MT428823	SAMN15061099	2017-01-23	Perth 2017: J33	-34.3638	115.136	0	Molecular	84770	50.6772	89.3116	7.88395	10.1142	7.33971	NA	0	1403.06	795.66	0.362	2198.72	0.026
Mac089	Macrostomum sp. 89	2975	NA	NA	2017-01-24	Perth 2017: J33	-34.3638	115.136	0	NA	77811.1	NA	NA	6.59401	10.497	NA	NA	0	1024.83	599.317	0.369	1624.14	0.021
Mac089	Macrostomum sp. 89	2976	NA	NA	2017-01-24	Perth 2017: J33	-34.3638	115.136	0	NA	69521.4	43.2004	56.0033	5.00157	8.47338	5.94561	NA	0	NA	NA	NA	NA	NA
Mac089	Macrostomum sp. 89	2977	NA	NA	2017-01-24	Perth 2017: J33	-34.3638	115.136	0	NA	69805.7	NA	NA	NA	NA	NA	49.4967	0	NA	NA	NA	NA	NA
Mac096	Macrostomum sp. 96	2978	MT428825	SAMN15061101	2017-01-23	Perth 2017: J34	-34.3639	115.137	35	Molecular	166196	NA	NA	15.0806	3.03163	NA	70.2172	11.2726	5832.04	21129.8	0.784	26961.8	0.162
Mac080	Macrostomum sp. 80	2980	MT428792	NA	2017-01-23	Perth 2017: J18	-34.3151	115.188	35	Molecular	163487	NA	NA	NA	NA	NA	NA	0	NA	NA	NA	NA	NA
Macgab	Macrostomum gabriellae	2981	MT428968	NA	2017-01-24	Perth 2017: J12	-34.3164	115.181	35	Molecular	80621.3	24.4924	76.9214	23.0395	2.50898	14.444	37.2821	0	14023.7	12932.9	0.48	26956.6	0.334
Macgab	Macrostomum gabriellae	2982	MT428969	SAMN15061088	2017-01-24	Perth 2017: J34	-34.3639	115.137	35	Molecular	79505.8	NA	NA	NA	NA	NA	NA	0	9890.31	4725	0.323	14615.3	0.184
Mac095	Macrostomum sp. 95	2983	MT428851	NA	2017-01-28	Queenscliff 2017: A8	-38.2701	144.639	35	Molecular	69517	19.424	104.333	13.5541	2.29496	18.093	28.9118	0	8039.71	5927.75	0.424	13967.5	0.201
Mac095	Macrostomum sp. 95	2984	MT428852	SAMN15061102	2017-01-28	Queenscliff 2017: A4	-38.2699	144.639	42	Molecular	86837.1	20.2572	66.2685	14.2443	2.44909	14.0485	NA	0	8199.04	5335.72	0.394	13534.8	0.156
Mac093	Macrostomum sp. 93	2985	NA	NA	2017-01-28	Queenscliff 2017: A7	-38.27	144.639	35	NA	81070.1	22.2388	60.3875	12.1554	2.56383	7.39454	35.6198	0	7294.93	1428.07	0.164	8723	0.108
Mac093	Macrostomum sp. 93	2986	NA	NA	2017-01-28	Queenscliff 2017: A7	-38.27	144.639	35	NA	NA	24.7955	50.1736	9.43188	2.4435	5.80406	NA	0	5103.62	1962.75	0.278	7066.37	NA
Mac093	Macrostomum sp. 93	2987	NA	NA	2017-01-28	Queenscliff 2017: A7	-38.27	144.639	35	NA	60057.2	23.4816	36.2273	8.12438	7.84943	5.74317	NA	0	2007.19	690.807	0.256	2697.99	0.045
Mac093	Macrostomum sp. 93	2988	MT428845	SAMN15061105	2017-01-28	Queenscliff 2017: A7	-38.27	144.639	35	Molecular	118015	24.5109	36.6574	11.0953	2.3588	6.93048	NA	0	7091.23	1408.92	0.166	8500.14	0.072
Mac093	Macrostomum sp. 93	2989	NA	NA	2017-01-28	Queenscliff 2017: A7	-38.27	144.639	35	NA	56838.3	23.9468	51.1987	13.2656	2.12412	9.3577	36.2575	0	11121.2	2615.56	0.19	13736.8	0.242
Mac092	Macrostomum sp. 92	2990	MT428826	NA	2017-01-28	Queenscliff 2017: A9	-38.2701	144.639	35	Molecular	88793	25.7168	72.2682	23.8099	1.86199	20.4725	51.7901	0	13449.8	8932.85	0.399	22382.7	0.252
Mac092	Macrostomum sp. 92	2991	MT428827	SAMN15061103	2017-01-28	Queenscliff 2017: A8	-38.2701	144.639	35	Molecular	71022.1	22.4235	80.0427	13.9685	2.1177	10.7766	NA	0	8676.56	6602.26	0.432	15278.8	0.215
Mac093	Macrostomum sp. 93	2992	NA	NA	2017-01-28	Queenscliff 2017: A7	-38.27	144.639	35	NA	NA	22.2538	26.5931	11.0774	1.83738	9.19951	35.0251	0	NA	NA	NA	NA	NA
Macmir	Macrostomum mirumnovem	2993	NA	NA	2017-01-29	Queenscliff 2017: A8	-38.2701	144.639	35	NA	154199	89.3187	127.153	18.707	6.61099	0.669207	81.6665	11.9734	7693.1	2643.41	0.256	10336.5	0.067
Macmir	Macrostomum mirumnovem	2994	MK684172	SAMN15061106	2017-01-29	Queenscliff 2017: A8	-38.2701	144.639	35	Molecular	180487	84.4225	163.723	10.4213	3.41616	0.126351	NA	NA	16423.2	4052.78	0.198	20476	0.113
Macmir	Macrostomum mirumnovem	2995	NA	NA	2017-01-29	Queenscliff 2017: A8	-38.2701	144.639	35	NA	326921	101.255	142.268	19.4156	5.62517	0.215091	92.4624	10.5472	9223.32	5588.99	0.377	14812.3	0.045
Macmir	Macrostomum mirumnovem	2996	NA	NA	2017-01-29	Queenscliff 2017: A8	-38.2701	144.639	35	NA	337575	NA	NA	12.3205	3.66715	NA	NA	NA	12919.2	3731.34	0.224	16650.5	0.049
Mac096	Macrostomum sp. 96	3000	NA	NA	2017-01-31	Queenscliff 2017: C21	-38.2188	144.7	35	NA	65086.3	54.702	134.665	12.4335	10.6175	8.38729	73.6664	11.132	1366.96	8143.82	0.856	9510.78	0.146
Mac093	Macrostomum sp. 93	3002	NA	NA	2017-01-28	Queenscliff 2017: A7	-38.27	144.639	35	NA	70905.9	23.8119	56.7559	10.2542	12.1291	9.73888	NA	0	4529.3	1672.42	0.27	6201.72	0.087
Mac093	Macrostomum sp. 93	3003	NA	NA	2017-01-28	Queenscliff 2017: A7	-38.27	144.639	35	NA	40928	23.6264	66.8636	9.67337	2.09804	7.48813	NA	0	NA	NA	NA	NA	NA
Mac093	Macrostomum sp. 93	3004	NA	NA	2017-01-29	Queenscliff 2017: A7	-38.27	144.639	35	NA	66894.2	21.148	69.1149	10.5688	6.61315	7.02355	35.9588	0	7029	2127.47	0.232	9156.48	0.137
Mac093	Macrostomum sp. 93	3005	NA	NA	2017-01-29	Queenscliff 2017: A7	-38.27	144.639	35	NA	58578	19.3053	52.5902	9.11114	10.3074	7.92428	NA	0	4549.88	2075.45	0.313	6625.33	0.113
Mac093	Macrostomum sp. 93	3006	NA	NA	2017-01-29	Queenscliff 2017: A7	-38.27	144.639	35	NA	58830.6	26.0137	67.6981	9.66104	2.21424	7.06942	NA	0	7849.93	1248.72	0.137	9098.65	0.155
Mac095	Macrostomum sp. 95	3007	MT428853	NA	2017-01-29	Queenscliff 2017: A5	-38.27	144.639	35	Molecular	37021.7	18.9004	45.9273	14.8965	2.71633	19.2392	NA	0	2032.52	4457.22	0.687	6489.75	0.175
Mac092	Macrostomum sp. 92	3010	MT428828	NA	2017-01-29	Queenscliff 2017: A13	-38.2701	144.639	35	Molecular	97627.7	25.4452	70.1328	24.3206	2.78431	20.9954	49.4556	0	12420.8	3729.43	0.231	16150.2	0.165
Mac093	Macrostomum sp. 93	3011	NA	NA	2017-01-30	Queenscliff 2017: A10	-38.27	144.639	35	NA	60900.2	24.4782	48.6395	11.0339	10.5657	8.1409	35.1129	0	3816.02	1234.16	0.244	5050.18	0.083
Macmir	Macrostomum mirumnovem	3012	NA	NA	2017-01-30	Queenscliff 2017: A13	-38.2701	144.639	35	NA	260558	NA	NA	NA	NA	NA	88.5517	11.1204	NA	NA	NA	NA	NA
Macmir	Macrostomum mirumnovem	3013	NA	NA	2017-01-30	Queenscliff 2017: A13	-38.2701	144.639	35	NA	359272	104.079	195.104	13.7779	4.58838	1.38154	NA	NA	18423.8	4858.87	0.209	23282.7	0.065
Macmir	Macrostomum mirumnovem	3014	NA	NA	2017-01-30	Queenscliff 2017: A13	-38.2701	144.639	35	NA	544250	97.3223	175.229	14.9362	5.29599	0.442199	81.4172	11.448	30847.2	5329.27	0.147	36176.5	0.066
Macmir	Macrostomum mirumnovem	3015	NA	NA	2017-01-30	Queenscliff 2017: A13	-38.2701	144.639	35	NA	380892	93.0141	121.991	12.4017	3.61588	0.392807	NA	NA	23062.3	8265.41	0.264	31327.8	0.082
Macmir	Macrostomum mirumnovem	3016	NA	NA	2017-01-30	Queenscliff 2017: A13	-38.2701	144.639	35	NA	211972	NA	NA	12.3855	2.37652	NA	NA	NA	19048.7	4547	0.193	23595.7	0.111
Macmir	Macrostomum mirumnovem	3017	NA	NA	2017-01-30	Queenscliff 2017: A13	-38.2701	144.639	35	NA	392955	99.1656	200.526	21.6104	7.05351	1.03176	81.3806	11.6677	24715.8	6158.58	0.199	30874.4	0.079
Mac092	Macrostomum sp. 92	3018	MT428829	NA	2017-01-30	Queenscliff 2017: C19	-38.2203	144.7	35	Molecular	140704	27.0502	41.2914	29.7592	3.52312	22.9971	51.2188	0	NA	NA	NA	NA	NA
Macmir	Macrostomum mirumnovem	3019	MT428847	NA	2017-01-30	Queenscliff 2017: C21	-38.2188	144.7	35	Molecular	228839	77.8399	182.777	11.4884	4.54451	0.0749272	NA	NA	11866.1	3994.38	0.252	15860.5	0.069
Macmir	Macrostomum mirumnovem	3020	NA	NA	2017-01-31	Queenscliff 2017: C15	-38.2207	144.7	35	NA	309975	91.0016	107.378	11.391	4.11602	0.167116	NA	NA	NA	NA	NA	NA	NA
Mac092	Macrostomum sp. 92	3022	MT428830	NA	2017-01-31	Queenscliff 2017: C15	-38.2207	144.7	35	Molecular	143835	26.5278	64.722	20.4329	2.65899	14.0916	50.9287	0	16083.9	8546.64	0.347	24630.5	0.171
Mac092	Macrostomum sp. 92	3023	MT428831	NA	2017-01-31	Queenscliff 2017: C15	-38.2207	144.7	35	Molecular	110948	25.8028	92.7466	14.7131	1.99351	19.9104	NA	0	10399.6	12876.6	0.553	23276.2	0.21
Mac092	Macrostomum sp. 92	3024	MT428832	NA	2017-01-31	Queenscliff 2017: C19	-38.2203	144.7	35	Molecular	NA	22.8088	42.5172	22.7507	3.03463	17.911	48.0006	0	NA	NA	NA	NA	NA
Mac092	Macrostomum sp. 92	3025	MT428833	NA	2017-01-31	Queenscliff 2017: C19	-38.2203	144.7	35	Molecular	116140	28.366	91.2588	25.7867	3.15727	19.897	48.2121	0	7531.17	12208.2	0.618	19739.3	0.17
Mac097	Macrostomum sp. 97	3026	MT428856	NA	2017-01-31	Queenscliff 2017: C1-12	-38.2231	144.697	35	Molecular	226318	20.8168	123.666	18.0755	1.6831	13.2838	37.0459	0	14011.3	4093.88	0.226	18105.2	0.08
Mac099	Macrostomum sp. 99	3027	MT428858	NA	2017-01-31	Queenscliff 2017: C17	-38.22	144.7	35	Molecular	84596.7	7.43589	88.5604	6.20293	5.18504	4.4657	32.5197	0	NA	NA	NA	NA	NA
Mac095	Macrostomum sp. 95	3028	MT428854	NA	2017-01-31	Queenscliff 2017: C17	-38.22	144.7	35	Molecular	94857.1	25.8109	68.8285	15.1964	2.33425	21.2133	NA	0	12334.7	8133.93	0.397	20468.6	0.216
Mac092	Macrostomum sp. 92	3029	MT428834	NA	2017-01-31	Queenscliff 2017: C22	-38.2184	144.701	35	Molecular	141520	25.7796	83.1201	18.7319	1.91846	15.1687	52.2709	0	20851.2	12754.2	0.38	33605.4	0.237
Mac093	Macrostomum sp. 93	3030	MT428846	NA	2017-01-31	Queenscliff 2017: C17	-38.22	144.7	35	Molecular	35621	NA	NA	NA	NA	NA	NA	0	NA	NA	NA	NA	NA
Mac099	Macrostomum sp. 99	3031	MT428859	NA	2017-01-31	Queenscliff 2017: C17	-38.22	144.7	35	Molecular	74328.9	22.7923	95.6212	22.119	2.46567	15.5577	38.0453	0	1898.57	5734.16	0.751	7632.74	0.103
Mac096	Macrostomum sp. 96	3038	MT428855	SAMN15061107	2017-01-31	Queenscliff 2017: C21	-38.2188	144.7	35	Molecular	177749	NA	NA	NA	NA	NA	NA	NA	NA	NA	NA	NA	NA
Mac093	Macrostomum sp. 93	3039	NA	NA	2017-01-31	Queenscliff 2017: C22	-38.2184	144.701	35	NA	68530	20.5554	40.6248	17.5344	14.6629	11.268	40.5349	0	NA	NA	NA	NA	NA
Mac098	Macrostomum sp. 98	3040	NA	NA	2017-01-31	Queenscliff 2017: C21	-38.2188	144.7	35	NA	53069	NA	NA	13.2545	5.94329	NA	88.8896	11.8705	NA	NA	NA	NA	NA
Mac093	Macrostomum sp. 93	3041	NA	NA	2017-01-31	Queenscliff 2017: C20	-38.219	144.7	35	NA	33758.3	NA	NA	NA	NA	NA	NA	0	3437.67	1391.11	0.288	4828.78	0.143
Mac096	Macrostomum sp. 96	3042	NA	NA	2017-02-02	Queenscliff 2017: D19	-38.2183	144.701	35	NA	98479.8	51.801	100.369	9.79305	3.02566	0.16155	75.4591	11.6789	2176.63	10176.4	0.824	12353.1	0.125
Mac098	Macrostomum sp. 98	3043	NA	NA	2017-02-02	Queenscliff 2017: D19	-38.2183	144.701	35	NA	109876	76.1007	61.9697	9.03279	2.89237	5.4392	NA	NA	NA	NA	NA	NA	NA
Mac105	Macrostomum sp. 105	3046	MT428875	NA	2017-02-07	Queenscliff 2017: E11	-38.2725	144.602	65	Molecular	88390.9	27.7782	92.3167	16.3035	10.2808	8.90521	30.3332	0	NA	NA	NA	NA	NA
Mac092	Macrostomum sp. 92	3047	MT428835	NA	2017-02-07	Queenscliff 2017: E12	-38.2758	144.599	65	Molecular	98257.4	NA	NA	NA	NA	NA	NA	0	12081.9	10741.9	0.471	22823.8	0.232
Mac081	Macrostomum sp. 81	3049	MT428803	NA	2017-02-07	Queenscliff 2017: A14	-38.27	144.639	35	Molecular	230133	NA	NA	NA	NA	NA	NA	0	29379	21964.1	0.428	51343.2	0.223
Mac100	Macrostomum sp. 100	3051	MT428860	NA	2017-02-02	Queenscliff 2017: D20	-38.2184	144.701	42	Molecular	351968	41.5277	92.3	27.8226	2.23236	17.5826	65.295	0	NA	NA	NA	NA	NA
Mac100	Macrostomum sp. 100	3052	MT428861	SAMN15061109	2017-02-02	Queenscliff 2017: D20	-38.2184	144.701	42	Molecular	327134	42.4109	51.2988	21.0394	19.2692	17.0669	NA	0	29393.7	39113.5	0.571	68507.2	0.209
Mac092	Macrostomum sp. 92	3053	MT428836	NA	2017-02-02	Queenscliff 2017: D20	-38.2184	144.701	35	Molecular	193450	NA	NA	NA	NA	NA	49.3274	0	33437.3	16603.7	0.332	50041.1	0.259
Mac100	Macrostomum sp. 100	3054	MT428862	NA	2017-02-02	Queenscliff 2017: D20	-38.2184	144.701	42	Molecular	228674	41.3516	96.3489	31.1483	3.71597	20.6067	70.064	0	12716.1	13534.6	0.516	26250.7	0.115
Mac092	Macrostomum sp. 92	3056	MT428837	NA	2017-02-02	Queenscliff 2017: D6	-38.2156	144.703	35	Molecular	174780	NA	NA	NA	NA	NA	NA	0	NA	NA	NA	NA	NA
Mac096	Macrostomum sp. 96	3057	NA	NA	2017-02-02	Queenscliff 2017: D19	-38.2183	144.701	35	NA	75329	NA	NA	NA	NA	NA	NA	NA	NA	NA	NA	NA	NA
Mac101	Macrostomum sp. 101	3058	NA	NA	2017-02-02	Queenscliff 2017: D20	-38.2184	144.701	42	NA	368997	65.6649	160.731	16.799	2.4325	10.4844	NA	NA	2415.43	20611.4	0.895	23026.8	0.062
Mac101	Macrostomum sp. 101	3060	NA	NA	2017-02-03	Queenscliff 2017: D20	-38.2184	144.701	42	NA	391248	NA	NA	NA	NA	NA	NA	NA	NA	NA	NA	NA	NA
Mac101	Macrostomum sp. 101	3061	NA	NA	2017-02-03	Queenscliff 2017: D20	-38.2184	144.701	42	NA	323969	NA	NA	22.5698	2.72792	NA	NA	NA	NA	NA	NA	NA	NA
Mac102	Macrostomum sp. 102	3063	NA	NA	2017-02-03	Queenscliff 2017: D22	-38.2185	144.7	35	NA	107846	48.292	61.2232	9.47866	1.92759	12.5498	36.7895	2.13022	2274.82	1081.28	0.322	3356.1	0.031
Mac092	Macrostomum sp. 92	3064	MT428838	NA	2017-02-03	Queenscliff 2017: D22	-38.2185	144.7	35	Molecular	131231	27.0109	63.4831	14.0811	2.39957	15.6722	NA	0	14482.7	7902.23	0.353	22384.9	0.171
Mac096	Macrostomum sp. 96	3066	NA	NA	2017-02-03	Queenscliff 2017: C21	-38.2188	144.7	35	NA	77226.1	49.4069	105.486	8.95094	4.86349	2.03419	78.3146	10.7798	NA	NA	NA	NA	NA
Mac102	Macrostomum sp. 102	3067	NA	NA	2017-02-03	Queenscliff 2017: D21	-38.2185	144.7	35	NA	66742.9	49.2884	72.6569	12.7888	2.31833	9.39075	41.7171	2.4936	3160.05	866.461	0.215	4026.51	0.06
Mac102	Macrostomum sp. 102	3068	NA	NA	2017-02-03	Queenscliff 2017: D21	-38.2185	144.7	35	NA	141013	48.0224	56.924	7.7567	2.07388	11.1294	NA	NA	1483.03	987.423	0.4	2470.45	0.018
Mac096	Macrostomum sp. 96	3070	NA	NA	2017-02-03	Queenscliff 2017: D19	-38.2183	144.701	35	NA	142850	NA	NA	14.9567	3.22271	NA	71.0326	10.1531	NA	NA	NA	NA	NA
Mac098	Macrostomum sp. 98	3071	NA	NA	2017-02-03	Queenscliff 2017: D19	-38.2183	144.701	35	NA	107545	81.0862	74.8015	15.572	5.75847	1.52684	100.749	11.4415	NA	NA	NA	NA	NA
Mac098	Macrostomum sp. 98	3072	MT428857	SAMN15061108	2017-02-03	Queenscliff 2017: D19	-38.2183	144.701	35	Molecular	119933	84.8529	76.8383	8.41327	5.54719	2.07957	NA	NA	1035.24	7842.62	0.883	8877.85	0.074
Mac098	Macrostomum sp. 98	3073	NA	NA	2017-02-03	Queenscliff 2017: D19	-38.2183	144.701	35	NA	114274	75.9654	45.9292	8.81758	7.97441	3.99405	NA	NA	797.5	4617.2	0.853	5414.7	0.047
Mac100	Macrostomum sp. 100	3074	MT428863	NA	2017-02-03	Queenscliff 2017: D20	-38.2184	144.701	42	Molecular	269039	43.6358	119.987	16.114	16.5176	14.5925	NA	0	10234.5	17173.2	0.627	27407.7	0.102
Mac100	Macrostomum sp. 100	3075	MT428864	NA	2017-02-03	Queenscliff 2017: D20	-38.2184	144.701	42	Molecular	298156	NA	NA	NA	NA	NA	NA	0	21241.2	17995.1	0.459	39236.3	0.132
Mac100	Macrostomum sp. 100	3076	MT428865	NA	2017-02-03	Queenscliff 2017: D20	-38.2184	144.701	42	Molecular	335102	47.0906	125.881	38.4283	1.95002	19.4118	69.6752	0	47241.8	39783.8	0.457	87025.6	0.26
Mac100	Macrostomum sp. 100	3077	MT428866	NA	2017-02-03	Queenscliff 2017: D20	-38.2184	144.701	42	Molecular	373075	NA	NA	NA	NA	NA	NA	0	NA	NA	NA	NA	NA
Mac101	Macrostomum sp. 101	3078	NA	NA	2017-02-03	Queenscliff 2017: D20	-38.2184	144.701	42	NA	247694	78.2906	217.064	26.6101	13.8258	16.7319	54.2152	2.54952	5640.62	39963	0.876	45603.6	0.184
Mac101	Macrostomum sp. 101	3079	NA	NA	2017-02-04	Queenscliff 2017: D20	-38.2184	144.701	42	NA	426326	74.7015	190.776	21.4023	4.1444	12.0837	NA	NA	2896.09	21182.8	0.88	24078.9	0.056
Mac101	Macrostomum sp. 101	3080	NA	NA	2017-02-04	Queenscliff 2017: D20	-38.2184	144.701	42	NA	251892	NA	NA	17.8187	3.18947	NA	NA	NA	NA	NA	NA	NA	NA
Mac098	Macrostomum sp. 98	3082	NA	NA	2017-02-04	Queenscliff 2017: D19	-38.2183	144.701	35	NA	139126	92.6922	73.668	8.2814	3.83607	0.86491	86.6324	11.5186	NA	NA	NA	NA	NA
Mac096	Macrostomum sp. 96	3083	NA	NA	2017-02-04	Queenscliff 2017: D19	-38.2183	144.701	35	NA	139887	58.3956	196.284	11.9043	3.78888	2.53714	NA	NA	2293.59	10659.4	0.823	12953	0.093
Mac098	Macrostomum sp. 98	3084	NA	NA	2017-02-04	Queenscliff 2017: D19	-38.2183	144.701	35	NA	130880	NA	NA	NA	NA	NA	97.8769	12.2811	614.53	6507.78	0.914	7122.31	0.054
Mac096	Macrostomum sp. 96	3086	NA	NA	2017-02-04	Queenscliff 2017: D19	-38.2183	144.701	35	NA	69111.9	NA	NA	12.0968	2.43978	NA	NA	NA	1457.21	4753.69	0.765	6210.91	0.09
Mac098	Macrostomum sp. 98	3087	NA	NA	2017-02-04	Queenscliff 2017: D19	-38.2183	144.701	35	NA	91992.1	72.3668	84.0471	9.06013	7.16923	4.38762	84.4889	11.3182	NA	NA	NA	NA	NA
Mac102	Macrostomum sp. 102	3089	NA	NA	2017-02-04	Queenscliff 2017: D21	-38.2185	144.7	35	NA	110737	50.5312	70.8572	8.27733	1.98229	12.119	NA	NA	1691.38	1545.43	0.477	3236.81	0.029
Mac102	Macrostomum sp. 102	3090	NA	NA	2017-02-04	Queenscliff 2017: D21	-38.2185	144.7	35	NA	83741.6	46.5676	49.2542	6.748	2.65088	11.964	NA	NA	NA	NA	NA	NA	NA
Mac096	Macrostomum sp. 96	3091	NA	NA	2017-02-04	Queenscliff 2017: D19	-38.2183	144.701	35	NA	45432.8	51.1667	127.123	9.29532	2.64614	0.0636435	NA	NA	2569.53	6546.2	0.718	9115.74	0.201
Mac098	Macrostomum sp. 98	3092	NA	NA	2017-02-04	Queenscliff 2017: D19	-38.2183	144.701	35	NA	74028.5	74.48	30.6862	7.68077	3.97967	4.69094	NA	NA	NA	NA	NA	NA	NA
Mac096	Macrostomum sp. 96	3093	NA	NA	2017-02-04	Queenscliff 2017: D19	-38.2183	144.701	35	NA	91715.2	54.667	93.7563	14.8247	12.2892	8.67133	77.6302	11.0109	2095.66	4184.92	0.666	6280.58	0.068
Mac102	Macrostomum sp. 102	3095	NA	NA	2017-02-04	Queenscliff 2017: D22	-38.2185	144.7	35	NA	61321.8	41.8383	48.7841	7.97696	2.03049	6.93539	NA	NA	NA	NA	NA	NA	NA
Mac102	Macrostomum sp. 102	3096	NA	NA	2017-02-05	Queenscliff 2017: D22	-38.2185	144.7	35	NA	69561.5	45.9244	90.9238	8.08743	2.10908	11.2699	41.0176	2.19851	NA	NA	NA	NA	NA
Mac098	Macrostomum sp. 98	3097	NA	NA	2017-02-05	Queenscliff 2017: D19	-38.2183	144.701	35	NA	153194	83.5147	135.179	5.77123	6.06135	2.40798	NA	NA	467.08	2870.71	0.86	3337.79	0.022
Mac098	Macrostomum sp. 98	3099	NA	NA	2017-02-05	Queenscliff 2017: D19	-38.2183	144.701	35	NA	83182.6	84.7308	91.8227	7.92498	8.27607	4.95061	89.8225	10.0359	NA	3578.56	NA	NA	NA
Mac098	Macrostomum sp. 98	3100	NA	NA	2017-02-05	Queenscliff 2017: D19	-38.2183	144.701	35	NA	70368.1	NA	NA	10.8431	3.30219	NA	NA	NA	NA	NA	NA	NA	NA
Mac102	Macrostomum sp. 102	3101	NA	NA	2017-02-05	Queenscliff 2017: D21	-38.2185	144.7	35	NA	82440.9	50.9252	62.1808	10.6696	6.02546	9.56018	NA	NA	NA	NA	NA	NA	NA
Mac102	Macrostomum sp. 102	3102	NA	NA	2017-02-05	Queenscliff 2017: D22	-38.2185	144.7	35	NA	85755	47.3862	76.0944	13.0969	2.5279	11.1711	36.3818	2.05181	3256.82	1518.8	0.318	4775.62	0.056
Mac102	Macrostomum sp. 102	3104	NA	NA	2017-02-05	Queenscliff 2017: D21	-38.2185	144.7	35	NA	90980.1	37.4561	69.2501	7.40408	1.23991	9.30457	NA	NA	2732.67	851.516	0.238	3584.18	0.039
Mac100	Macrostomum sp. 100	3105	MT428867	NA	2017-02-05	Queenscliff 2017: D20	-38.2184	144.701	42	Molecular	391120	34.6165	108.705	21.6237	9.20139	7.55798	NA	0	38611.2	27061.9	0.412	65673.1	0.168
Mac100	Macrostomum sp. 100	3106	MT428868	NA	2017-02-05	Queenscliff 2017: D20	-38.2184	144.701	42	Molecular	298115	46.5791	122.969	34.5947	21.2818	19.1793	68.0588	0	20461.6	29962.2	0.594	50423.8	0.169
Mac093	Macrostomum sp. 93	3108	NA	NA	2017-02-05	Queenscliff 2017: A14	-38.27	144.639	NA	NA	86136.9	19.2476	29.8488	7.73988	7.66107	5.96271	NA	0	7710.56	1902.82	0.198	9613.37	0.112
Mac102	Macrostomum sp. 102	3109	NA	NA	2017-02-05	Queenscliff 2017: D21	-38.2185	144.7	35	NA	79463.2	45.9648	69.8578	7.21949	2.14439	9.53529	NA	NA	2656.07	1709.4	0.392	4365.46	0.055
Mac103	Macrostomum sp. 103	3110	NA	NA	2017-02-06	Queenscliff 2017: A14	-38.27	144.639	35	NA	159082	98.7428	105.331	14.8377	3.55671	2.19934	93.5479	15.0209	953.338	2051.83	0.683	3005.17	0.019
Mac103	Macrostomum sp. 103	3112	NA	NA	2017-02-06	Queenscliff 2017: A14	-38.27	144.639	35	NA	169413	111.479	80.7777	9.9788	NA	NA	94.9285	15.4643	6703.71	11262.7	0.627	17966.4	0.106
Mac101	Macrostomum sp. 101	3113	MT429158	SAMN15061110	2017-02-06	Queenscliff 2017: A14	-38.27	144.639	35	NA	223424	NA	NA	NA	NA	NA	NA	NA	6016.47	16388.6	0.731	22405	0.1
Mac103	Macrostomum sp. 103	3114	NA	NA	2017-02-06	Queenscliff 2017: A14	-38.27	144.639	35	NA	97767	97.1406	71.3942	6.46998	3.95683	2.70323	NA	NA	NA	NA	NA	NA	NA
Mac081	Macrostomum sp. 81	3115	MT428804	NA	2017-02-07	Queenscliff 2017: A14	-38.27	144.639	35	Molecular	194644	40.1995	60.1492	19.5052	1.79286	9.34425	NA	0	7982.88	8502.89	0.516	16485.8	0.085
Mac081	Macrostomum sp. 81	3116	MT428805	NA	2017-02-07	Queenscliff 2017: A14	-38.27	144.639	35	Molecular	235026	42.1642	141.938	34.3637	15.7604	13.2616	25.3142	0	21732.5	15192.8	0.411	36925.3	0.157
Mac103	Macrostomum sp. 103	3117	NA	NA	2017-02-07	Queenscliff 2017: A14	-38.27	144.639	35	NA	169657	91.8955	81.3248	13.8014	5.50893	3.66451	97.3592	15.5352	3417.64	15543.2	0.82	18960.9	0.112
Mac103	Macrostomum sp. 103	3118	MT428872	SAMN15061112	2017-02-07	Queenscliff 2017: A14	-38.27	144.639	35	Molecular	215950	92.4036	80.5413	9.56253	7.99022	3.59716	NA	NA	8777.93	18771	0.681	27548.9	0.128
Mac103	Macrostomum sp. 103	3119	NA	NA	2017-02-07	Queenscliff 2017: A14	-38.27	144.639	35	NA	127325	103.73	34.9539	10.5641	3.57173	3.57548	NA	NA	6831.75	19334	0.739	26165.7	0.206
Mac103	Macrostomum sp. 103	3120	NA	NA	2017-02-07	Queenscliff 2017: A14	-38.27	144.639	35	NA	134667	93.532	44.3608	8.1522	5.55252	2.42448	NA	NA	4397.28	18873.6	0.811	23270.9	0.173
Mac103	Macrostomum sp. 103	3121	NA	NA	2017-02-07	Queenscliff 2017: A14	-38.27	144.639	35	NA	179073	103.834	130.886	9.28523	NA	NA	98.3863	15.6809	5479.36	13691.4	0.714	19170.8	0.107
Mac103	Macrostomum sp. 103	3122	NA	NA	2017-02-07	Queenscliff 2017: A14	-38.27	144.639	35	NA	216826	95.4411	35.4777	14.4994	7.36464	3.41524	NA	NA	7523.49	15401.6	0.672	22925.1	0.106
Mac103	Macrostomum sp. 103	3123	NA	NA	2017-02-07	Queenscliff 2017: A14	-38.27	144.639	35	NA	111105	102.775	25.486	13.9402	6.64336	3.16005	NA	NA	3236.52	10719.1	0.768	13955.6	0.126
Mac103	Macrostomum sp. 103	3124	NA	NA	2017-02-07	Queenscliff 2017: A14	-38.27	144.639	35	NA	114365	107.792	27.3267	17.3537	8.55476	3.90416	89.4223	13.2212	3753.7	11173.2	0.749	14926.9	0.131
Mac103	Macrostomum sp. 103	3125	NA	NA	2017-02-07	Queenscliff 2017: A14	-38.27	144.639	35	NA	116938	90.9581	49.121	8.41445	6.64683	3.71475	95.4821	15.7078	4991.81	12050.6	0.707	17042.4	0.146
Mac101	Macrostomum sp. 101	3126	MT428870	NA	2017-02-07	Queenscliff 2017: A14	-38.27	144.639	35	Molecular	255711	76.2634	238.817	26.9228	2.65039	15.0626	NA	NA	NA	NA	NA	NA	NA
Mac101	Macrostomum sp. 101	3127	NA	NA	2017-02-07	Queenscliff 2017: A14	-38.27	144.639	35	NA	NA	84.0481	180.981	35.7825	20.7422	17.0933	52.5485	2.15078	12691.6	31823	0.715	44514.6	NA
Mac092	Macrostomum sp. 92	3128	MT428839	NA	2017-02-08	Queenscliff 2017: F3	-38.2675	144.766	35	Molecular	153899	29.7748	104.89	31.0874	3.00895	21.2221	46.8757	0	NA	NA	NA	NA	NA
Mac092	Macrostomum sp. 92	3129	MT428840	NA	2017-02-08	Queenscliff 2017: F3	-38.2675	144.766	35	Molecular	158288	29.8874	83.7245	13.9173	2.10579	13.0416	NA	0	7888.49	5039.7	0.39	12928.2	0.082
Mac092	Macrostomum sp. 92	3130	MT428841	NA	2017-02-08	Queenscliff 2017: F3	-38.2675	144.766	35	Molecular	111455	27.9253	104.413	14.6481	1.62668	16.6833	NA	0	6815	9330.65	0.578	16145.6	0.145
Mac092	Macrostomum sp. 92	3131	MT428842	NA	2017-02-08	Queenscliff 2017: F3	-38.2675	144.766	35	Molecular	138469	28.2992	103.046	28.0171	2.02449	18.5459	53.1757	0	18807.8	10991.3	0.369	29799.1	0.215
Mac092	Macrostomum sp. 92	3132	MT428843	NA	2017-02-08	Queenscliff 2017: F3	-38.2675	144.766	35	Molecular	115391	28.0678	77.0739	21.2235	10.5401	19.1417	49.4879	0	NA	NA	NA	NA	NA
Mac101	Macrostomum sp. 101	3134	NA	NA	2017-02-07	Queenscliff 2017: A14	-38.27	144.639	35	NA	246715	78.8374	194.033	31.032	3.00732	15.7101	55.6614	2.59726	7921.2	28196.5	0.781	36117.7	0.146
Mac103	Macrostomum sp. 103	3135	NA	NA	2017-02-07	Queenscliff 2017: A14	-38.27	144.639	35	NA	174837	NA	NA	NA	NA	NA	NA	NA	4407.31	11514.1	0.723	15921.5	0.091
Mac081	Macrostomum sp. 81	3136	MT428806	SAMN15061113	2017-02-07	Queenscliff 2017: A14	-38.27	144.639	35	Molecular	231067	29.7822	66.7245	11.5611	NA	NA	NA	0	15909.4	8448.34	0.347	24357.8	0.105
Mac106	Macrostomum sp. 106	3139	NA	NA	2017-02-10	Queenscliff 2017: G9	-38.2686	144.536	0	NA	327896	70.9568	64.1073	29.3255	4.09519	12.5955	NA	0	29748.7	4758.41	0.138	34507.1	0.105
Mac106	Macrostomum sp. 106	3141	NA	NA	2017-02-10	Queenscliff 2017: G3	-38.176	144.558	0	NA	593929	72.2846	53.3052	26.4448	13.5194	9.20972	43.7166	0	57329.2	12660.7	0.181	69989.8	0.118
Mac106	Macrostomum sp. 106	3142	NA	NA	2017-02-11	Queenscliff 2017: G9	-38.2686	144.536	0	NA	470316	NA	NA	NA	NA	NA	38.5184	0	39848	5251.41	0.116	45099.4	0.096
Mac106	Macrostomum sp. 106	3143	MT428882	SAMN15061115	2017-02-11	Queenscliff 2017: G9	-38.2686	144.536	0	Molecular	420277	NA	NA	NA	NA	NA	NA	0	32600.7	7063.7	0.178	39664.4	0.094
Mac106	Macrostomum sp. 106	3144	NA	NA	2017-02-11	Queenscliff 2017: G9	-38.2686	144.536	0	NA	422234	68.6483	74.4005	29.2116	16.8259	13.1093	36.1185	0	25263.7	4239.57	0.144	29503.3	0.07
Mac106	Macrostomum sp. 106	3145	NA	NA	2017-02-11	Queenscliff 2017: G9	-38.2686	144.536	0	NA	377237	70.3748	66.9183	22.3264	2.80463	10.5294	NA	0	33734.5	5854.13	0.148	39588.7	0.105
Macmir	Macrostomum mirumnovem	3147	MT428848	NA	2017-02-08	Queenscliff 2017: D19	-38.2183	144.701	35	Molecular	207257	82.376	117.222	13.2708	NA	NA	92.7887	12.2056	12040.5	3450.41	0.223	15490.9	0.075
Mac101	Macrostomum sp. 101	3148	NA	NA	2017-02-10	Queenscliff 2017: F1	-38.268	144.766	NA	NA	284982	NA	NA	NA	NA	NA	NA	NA	7289.98	15209.3	0.676	22499.3	0.079
Mac105	Macrostomum sp. 105	3149	MT428876	NA	2017-02-10	Queenscliff 2017: F4	-38.2675	144.766	35	Molecular	70407.2	25.454	108.076	15.0102	1.51539	8.62699	NA	0	NA	NA	NA	NA	NA
Mac106	Macrostomum sp. 106	3150	NA	NA	2017-02-10	Queenscliff 2017: G9	-38.2686	144.536	0	NA	185543	NA	NA	15.2832	3.66852	NA	NA	0	16455	4477.63	0.214	20932.6	0.113
Mac106	Macrostomum sp. 106	3151	NA	NA	2017-02-10	Queenscliff 2017: G9	-38.2686	144.536	0	NA	565098	NA	NA	NA	NA	NA	NA	0	NA	NA	NA	NA	NA
Mac106	Macrostomum sp. 106	3152	NA	NA	2017-02-10	Queenscliff 2017: G9	-38.2686	144.536	0	NA	376289	NA	NA	NA	NA	NA	NA	0	NA	NA	NA	NA	NA
Mac106	Macrostomum sp. 106	3153	NA	NA	2017-02-10	Queenscliff 2017: G9	-38.2686	144.536	0	NA	397881	56.0508	75.9	12.6184	2.26134	9.05743	37.1761	0	27622.9	8750.61	0.241	36373.5	0.091
Mac106	Macrostomum sp. 106	3155	NA	NA	2017-02-11	Queenscliff 2017: G9	-38.2686	144.536	0	NA	735415	75.9254	69.8113	25.5123	3.50987	9.06962	NA	0	77638.4	6017.18	0.072	83655.5	0.114
Mac106	Macrostomum sp. 106	3156	NA	NA	2017-02-11	Queenscliff 2017: G9	-38.2686	144.536	0	NA	357630	63.7641	55.3406	17.538	2.37929	11.3258	NA	0	38369.9	4183.34	0.098	42553.2	0.119
Mac106	Macrostomum sp. 106	3157	NA	NA	2017-02-11	Queenscliff 2017: G9	-38.2686	144.536	0	NA	401262	71.0377	49.398	29.8652	3.5321	12.2091	39.8112	0	27395.5	5582.05	0.169	32977.6	0.082
Mac106	Macrostomum sp. 106	3158	NA	NA	2017-02-11	Queenscliff 2017: G9	-38.2686	144.536	0	NA	328659	NA	NA	NA	NA	NA	NA	0	15611.8	4418.55	0.221	20030.4	0.061
Mac106	Macrostomum sp. 106	3160	NA	NA	2017-02-11	Queenscliff 2017: G9	-38.2686	144.536	0	NA	332466	69.1908	71.6203	28.8991	3.43795	10.3672	NA	0	39408.5	6908.12	0.149	46316.7	0.139
Mac106	Macrostomum sp. 106	3161	NA	NA	2017-02-11	Queenscliff 2017: G9	-38.2686	144.536	0	NA	376445	62.3948	82.4339	16.0751	13.5133	11.0871	NA	0	30415.1	4148.97	0.12	34564	0.092
Mac106	Macrostomum sp. 106	3162	NA	NA	2017-02-11	Queenscliff 2017: G9	-38.2686	144.536	0	NA	497716	66.1699	59.5878	19.2567	2.57389	6.25177	NA	0	63190.1	5894.6	0.085	69084.7	0.139
Mac106	Macrostomum sp. 106	3163	NA	NA	2017-02-11	Queenscliff 2017: G9	-38.2686	144.536	0	NA	287623	NA	NA	NA	NA	NA	NA	0	25547.7	10881.1	0.299	36428.8	0.127
Mac106	Macrostomum sp. 106	3164	NA	NA	2017-02-11	Queenscliff 2017: G9	-38.2686	144.536	0	NA	346617	NA	NA	NA	NA	NA	NA	0	NA	NA	NA	NA	NA
Mac106	Macrostomum sp. 106	3165	NA	NA	2017-02-11	Queenscliff 2017: G9	-38.2686	144.536	0	NA	324109	68.6523	44.2023	17.7428	2.81788	6.31707	NA	0	NA	NA	NA	NA	NA
Mac106	Macrostomum sp. 106	3166	NA	NA	2017-02-11	Queenscliff 2017: G9	-38.2686	144.536	0	NA	324040	69.1147	59.0341	20.1344	13.4181	10.9214	NA	0	28953	3391.08	0.105	32344.1	0.1
Mac081	Macrostomum sp. 81	3167	MT428807	NA	2017-02-11	Queenscliff 2017: A14	-38.27	144.639	35	Molecular	197251	NA	NA	NA	NA	NA	NA	0	3651.93	7098.29	0.66	10750.2	0.055
Macmir	Macrostomum mirumnovem	3168	MT428849	NA	2017-02-12	Queenscliff 2017: F11	-38.2696	144.763	47	Molecular	234947	NA	NA	NA	NA	NA	80.1712	11.5203	12371.5	7879.59	0.389	20251	0.086
Mac106	Macrostomum sp. 106	3170	NA	NA	2017-02-11	Queenscliff 2017: G9	-38.2686	144.536	0	NA	457090	81.5003	51.6491	32.8649	3.91516	13.2584	33.9236	0	29112.1	5709.67	0.164	34821.8	0.076
Mac106	Macrostomum sp. 106	3171	NA	NA	2017-02-11	Queenscliff 2017: G9	-38.2686	144.536	0	NA	765713	81.5454	61.7931	34.0199	3.50657	12.3597	35.9969	0	56403.6	5468.1	0.088	61871.7	0.081
Mactub	Macrostomum tuba	3173	MT429141	NA	2017-02-11	Queenscliff 2017: G10	-38.2687	144.536	0	Molecular	2.21873e+06	NA	NA	NA	NA	NA	NA	NA	248960	55431.6	0.182	304392	0.137
Mactub	Macrostomum tuba	3174	NA	NA	2017-02-11	Queenscliff 2017: G10	-38.2687	144.536	0	NA	2.08815e+06	NA	NA	NA	NA	NA	NA	NA	NA	NA	NA	NA	NA
Mac105	Macrostomum sp. 105	3175	MT428877	NA	2017-02-11	Queenscliff 2017: F4	-38.2675	144.766	35	Molecular	NA	NA	NA	NA	NA	NA	27.2324	0	NA	NA	NA	NA	NA
Mac104	Macrostomum sp. 104	3177	MT428873	NA	2017-02-11	Queenscliff 2017: F4	-38.2675	144.766	35	Molecular	74807.8	NA	NA	NA	NA	NA	NA	NA	4648.49	591.774	0.113	5240.27	0.07
Mac105	Macrostomum sp. 105	3178	MT428878	SAMN15061114	2017-02-11	Queenscliff 2017: F4	-38.2675	144.766	35	Molecular	141969	27.0029	81.3826	12.0253	4.60107	2.92266	NA	0	9917	1859.87	0.158	11776.9	0.083
Mac104	Macrostomum sp. 104	3180	MT428874	SAMN15061104	2017-02-12	Queenscliff 2017: F4	-38.2675	144.766	35	Molecular	64099	NA	NA	NA	NA	NA	NA	NA	5509.68	2625.18	0.323	8134.86	0.127
Mac092	Macrostomum sp. 92	3186	MT428844	NA	2017-02-13	Queenscliff 2017: H2	-38.27	144.641	40	Molecular	102336	23.2385	72.7112	16.7895	8.81346	15.7614	43.0913	0	13093.9	5390.68	0.292	18484.6	0.181
Mac102	Macrostomum sp. 102	3187	NA	NA	2017-02-13	Queenscliff 2017: D22	-38.2185	144.7	35	NA	73229.8	NA	NA	NA	NA	NA	NA	NA	2295.36	1192.18	0.342	3487.54	0.048
Mac102	Macrostomum sp. 102	3190	NA	NA	2017-02-13	Queenscliff 2017: D22	-38.2185	144.7	35	NA	129654	42.9022	62.0239	8.27733	2.1976	10.7979	NA	NA	1429.19	590.712	0.292	2019.9	0.016
Mac102	Macrostomum sp. 102	3191	NA	NA	2017-02-13	Queenscliff 2017: D22	-38.2185	144.7	35	NA	NA	37.7859	33.6235	7.10237	1.46359	7.86268	NA	NA	2271.24	1009.93	0.308	3281.17	NA
Mac102	Macrostomum sp. 102	3192	NA	NA	2017-02-13	Queenscliff 2017: D22	-38.2185	144.7	35	NA	118454	NA	NA	NA	NA	NA	NA	NA	1327.73	947.02	0.416	2274.75	0.019
Mac105	Macrostomum sp. 105	3195	MT428879	NA	2017-02-12	Queenscliff 2017: F4	-38.2675	144.766	35	Molecular	71485.2	27.8083	86.2738	18.337	2.54091	9.38262	28.4694	0	3955.35	1864.65	0.32	5820	0.081
Mac105	Macrostomum sp. 105	3196	MT428880	NA	2017-02-13	Queenscliff 2017: F4	-38.2675	144.766	35	Molecular	81753.8	30.465	110.483	19.3412	1.63244	6.92173	30.5111	0	NA	NA	NA	NA	NA
Mac105	Macrostomum sp. 105	3198	MT428881	NA	2017-02-13	Queenscliff 2017: F4	-38.2675	144.766	35	Molecular	119636	29.936	100.779	19.5619	2.20729	9.91071	NA	0	NA	NA	NA	NA	NA
Mac081	Macrostomum sp. 81	3199	MT428808	NA	2017-02-13	Queenscliff 2017: F9	-38.2689	144.764	35	Molecular	116677	37.3027	93.1548	29.4116	15.4672	12.8537	26.2135	0	14489.5	9583.89	0.398	24073.3	0.206
Mac102	Macrostomum sp. 102	3204	MT428871	SAMN15061111	2017-02-13	Queenscliff 2017: D22	-38.2185	144.7	35	Molecular	97062.9	39.211	48.6709	6.26806	2.13243	9.17104	NA	NA	2698.11	1012.47	0.273	3710.58	0.038
Mac101	Macrostomum sp. 101	3206	NA	NA	2017-02-13	Queenscliff 2017: H2	-38.27	144.641	40	NA	348276	NA	NA	NA	NA	NA	59.9645	2.46157	9657.48	30750.1	0.761	40407.6	0.116
Macjan	Macrostomum janickei	3207	NA	NA	2017-02-22	Basel Culture 2017: Mac008_Pal14	43.4994	3.8694	NA	NA	254225	69.3764	189.393	18.9558	3.78882	3.78582	NA	NA	NA	NA	NA	NA	NA
Macjan	Macrostomum janickei	3208	NA	NA	2017-02-22	Basel Culture 2017: Mac008_Pal14	43.4994	3.8694	NA	NA	381788	NA	NA	NA	NA	NA	NA	NA	16993.2	23074.3	0.576	40067.5	0.105
Macjan	Macrostomum janickei	3209	NA	NA	2017-02-22	Basel Culture 2017: Mac008_Pal14	43.4994	3.8694	NA	NA	322633	NA	NA	20.1222	3.94717	NA	NA	NA	7842.49	12421.5	0.613	20264	0.063
Macjan	Macrostomum janickei	3212	MK684169	SAMN15061039	2017-02-22	Basel Culture 2017: Mac008_Pal14	43.4994	3.8694	NA	Molecular	306691	NA	NA	25.158	3.24848	NA	NA	NA	NA	NA	NA	NA	NA
Mac042	Macrostomum sp. 42	3213	MT428653	SAMN15061042	2017-02-23	Basel Culture 2017: Mac042_Flo16_I+L	29.102	-83.062	NA	Molecular	310991	130.187	174.854	23.7282	7.1943	0.184344	NA	NA	6472.72	19804.9	0.754	26277.6	0.084
Mac042	Macrostomum sp. 42	3214	NA	NA	2017-02-23	Basel Culture 2017: Mac042_Flo16_I+L	29.102	-83.062	NA	NA	208819	99.913	89.0784	18.1099	3.67067	5.0972	NA	NA	2736.08	18128.7	0.869	20864.7	0.1
Mac042	Macrostomum sp. 42	3215	NA	NA	2017-02-23	Basel Culture 2017: Mac042_Flo16_I+L	29.102	-83.062	NA	NA	291642	115.38	85.0536	44.2402	6.33743	0.0650892	75.701	19.4445	8531.04	8546.53	0.5	17077.6	0.059
Mac042	Macrostomum sp. 42	3216	NA	NA	2017-02-23	Basel Culture 2017: Mac042_Flo16_I+L	29.102	-83.062	NA	NA	220174	115.722	94.362	24.8874	5.84134	2.60354	NA	NA	NA	15600.9	NA	NA	NA
Mac042	Macrostomum sp. 42	3217	NA	NA	2017-02-23	Basel Culture 2017: Mac042_Flo16_I+L	29.102	-83.062	NA	NA	177387	101.579	94.6192	20.4625	10.7902	7.05083	69.9253	NA	3888.25	15404.2	0.798	19292.5	0.109
Mac042	Macrostomum sp. 42	3218	NA	NA	2017-02-23	Basel Culture 2017: Mac042_Flo16_I+L	29.102	-83.062	NA	NA	166253	108.645	81.2557	23.0123	3.34617	4.68998	NA	NA	3499.99	6011.36	0.632	9511.35	0.057
Mac108	Macrostomum sp. 108	3219	NA	NA	2017-03-31	Basel Culture 2017: Mac108_Que17_F11	-38.2696	144.763	47	NA	426120	150.826	238.598	31.3144	13.3922	0.0230222	68.2169	13.4823	5725.53	12562.3	0.687	18287.9	0.043
Mac108	Macrostomum sp. 108	3220	MT428883	SAMN15061116	2017-03-31	Basel Culture 2017: Mac108_Que17_F11	-38.2696	144.763	47	Molecular	475506	161.13	254.358	33.1853	10.71	0.0599793	NA	NA	7747.99	12720.5	0.621	20468.5	0.043
Mac108	Macrostomum sp. 108	3221	NA	NA	2017-03-31	Basel Culture 2017: Mac108_Que17_F11	-38.2696	144.763	47	NA	369022	162.266	198.837	39.0261	20.5585	3.37998	72.3958	12.9064	5820.6	13708.2	0.702	19528.8	0.053
Mac108	Macrostomum sp. 108	3222	NA	NA	2017-03-31	Basel Culture 2017: Mac108_Que17_F11	-38.2696	144.763	47	NA	240016	149.889	200.978	26.1623	11.0928	3.50815	NA	NA	3538.7	9419.06	0.727	12957.8	0.054
Mac050	Macrostomum sp. 50	3223	NA	NA	2017-04-24	Lignano 2017: C11	45.6511	13.0846	0	NA	672099	NA	NA	NA	NA	NA	NA	NA	41384.6	8977.02	0.178	50361.6	0.075
Mac050	Macrostomum sp. 50	3224	NA	NA	2017-04-24	Lignano 2017: C11	45.6511	13.0846	0	NA	1.32135e+06	99.534	92.0315	27.6989	3.89204	13.3101	NA	1.64167	124710	22947.7	0.155	147658	0.112
Macaxi	Macrostomum axi	3226	NA	NA	2017-04-26	Lignano 2017: G2	45.6914	13.1315	26	NA	27995.3	NA	NA	NA	NA	NA	NA	NA	NA	NA	NA	NA	NA
Macrst	Macrostomum rostratum	3227	NA	NA	2017-04-27	Lignano 2017: I3	45.527	12.5757	0	NA	287383	48.6676	80.1441	23.4674	25.7653	22.3976	61.6958	0	27505.1	4740.17	0.147	32245.2	0.112
Macgie	Macrostomum gieysztori	3228	NA	NA	2017-04-28	Lignano 2017: I7	45.527	12.5757	0	NA	791648	NA	NA	NA	NA	NA	NA	NA	57072.2	71099.9	0.555	128172	0.162
Mac004	Macrostomum sp. 4	3230	NA	NA	2017-04-23	Innsbruck 2017: Zebrafish Aquaria	47.2644	11.3425	0	NA	93869.8	NA	NA	NA	NA	NA	30.781	7.21017	2793.79	2151.57	0.435	4945.36	0.053
Mac050	Macrostomum sp. 50	3232	NA	NA	2017-04-24	Lignano 2017: C11	45.6511	13.0846	0	NA	933220	NA	NA	23.4644	6.82405	NA	70.9336	1.62352	120726	20478.1	0.145	141205	0.151
Mac050	Macrostomum sp. 50	3233	NA	NA	2017-04-24	Lignano 2017: C11	45.6511	13.0846	0	NA	801004	NA	NA	16.948	3.69977	NA	NA	NA	101479	12079	0.106	113558	0.142
Mac050	Macrostomum sp. 50	3234	NA	NA	2017-04-25	Lignano 2017: C11	45.6511	13.0846	0	NA	NA	40.1309	45.5941	11.529	2.82922	11.0373	NA	NA	NA	NA	NA	NA	NA
Macrst	Macrostomum rostratum	3235	NA	NA	2017-04-25	Lignano 2017: C11	45.6511	13.0846	0	NA	377745	55.0106	102.458	21.8739	21.052	18.0167	NA	0	23391.4	5701.82	0.196	29093.2	0.077
Mac050	Macrostomum sp. 50	3237	NA	NA	2017-04-25	Lignano 2017: C11	45.6511	13.0846	0	NA	1.17936e+06	71.7397	75.8421	22.5558	3.88706	10.6446	NA	NA	93496.2	20635.2	0.181	114131	0.097
Mac050	Macrostomum sp. 50	3238	NA	NA	2017-04-25	Lignano 2017: C11	45.6511	13.0846	0	NA	658042	59.9606	66.8019	27.3985	3.77033	15.5362	67.0698	1.81286	NA	NA	NA	NA	NA
Machtx	Macrostomum hystrix	3241	NA	NA	2017-04-25	Lignano 2017: D1	45.6472	13.0197	7	NA	345277	NA	NA	31.5532	2.74692	NA	NA	0	8208.54	39005.5	0.826	47214.1	0.137
Mac050	Macrostomum sp. 50	3242	NA	NA	2017-04-25	Lignano 2017: C11	45.6511	13.0846	0	NA	817019	75.0068	50.5055	16.4255	3.2573	7.19918	NA	NA	NA	NA	NA	NA	NA
Mac050	Macrostomum sp. 50	3243	NA	NA	2017-04-26	Lignano 2017: C11	45.6511	13.0846	0	NA	1.26392e+06	99.4254	65.4718	36.8194	4.39979	15.0932	68.8453	1.8636	107366	17937.2	0.143	125303	0.099
Mac078	Macrostomum sp. 78	3244	MT428779	SAMN15061117	2017-04-26	Lignano 2017: G8	45.6913	13.1319	26	Molecular	141537	NA	NA	NA	NA	NA	NA	0	17604.1	2909.08	0.142	20513.2	0.145
Mac050	Macrostomum sp. 50	3245	NA	NA	2017-04-26	Lignano 2017: C11	45.6511	13.0846	0	NA	795882	NA	NA	23.4375	4.15065	NA	NA	NA	85847.6	15722.6	0.155	101570	0.128
Mac050	Macrostomum sp. 50	3247	MT428705	SAMN15061118	2017-04-27	Lignano 2017: H6	45.6491	13.063	0	Molecular	643793	NA	NA	NA	NA	NA	NA	NA	119100	23011.7	0.162	142112	0.221
Mac050	Macrostomum sp. 50	3248	NA	NA	2017-04-27	Lignano 2017: H4	45.6491	13.063	0	NA	1.11755e+06	88.1032	67.8873	19.1643	3.39714	8.63799	NA	NA	123130	17119.5	0.122	140249	0.125
Mac050	Macrostomum sp. 50	3249	NA	NA	2017-04-27	Lignano 2017: H4	45.6491	13.063	0	NA	856087	NA	NA	NA	NA	NA	NA	NA	70021.1	13294.8	0.16	83315.9	0.097
Mac050	Macrostomum sp. 50	3250	NA	NA	2017-04-27	Lignano 2017: H4	45.6491	13.063	0	NA	616646	51.7512	40.1516	13.7712	3.79433	7.50035	64.672	1.78047	NA	NA	NA	NA	NA
Mac050	Macrostomum sp. 50	3251	NA	NA	2017-04-27	Lignano 2017: H6	45.6491	13.063	0	NA	670682	55.2257	62.7447	25.223	5.02369	14.95	68.8488	2.02383	46395.3	11993.8	0.205	58389.1	0.087
Macgie	Macrostomum gieysztori	3253	NA	NA	2017-04-27	Lignano 2017: I2	45.527	12.5757	0	NA	725402	141.187	156.579	21.0182	3.66356	3.64813	NA	NA	49941.5	60454.7	0.548	110396	0.152
Macgie	Macrostomum gieysztori	3254	MT428974	NA	2017-04-27	Lignano 2017: I7	45.527	12.5757	0	Molecular	757993	NA	NA	NA	NA	NA	76.5966	12.6462	12226.5	15744	0.563	27970.6	0.037
Macgie	Macrostomum gieysztori	3255	NA	NA	2017-04-27	Lignano 2017: I7	45.527	12.5757	0	NA	1.06914e+06	167.336	174.196	18.8821	4.9178	0.0760663	NA	NA	65130	53585.7	0.451	118716	0.111
Macgie	Macrostomum gieysztori	3257	NA	NA	2017-04-27	Lignano 2017: I7	45.527	12.5757	0	NA	450085	NA	NA	NA	NA	NA	NA	NA	NA	NA	NA	NA	NA
Macgie	Macrostomum gieysztori	3258	NA	NA	2017-04-27	Lignano 2017: I7	45.527	12.5757	0	NA	363457	NA	NA	NA	NA	NA	NA	NA	20089	24075.8	0.545	44164.8	0.122
Macgie	Macrostomum gieysztori	3259	NA	NA	2017-04-27	Lignano 2017: I7	45.527	12.5757	0	NA	612503	NA	NA	NA	NA	NA	NA	NA	NA	NA	NA	NA	NA
Macfin	Macrostomum finnlandense	3262	MT428917	NA	2017-04-28	Lignano 2017: I7	45.527	12.5757	0	Molecular	292702	41.6829	181.508	16.3129	13.171	11.3105	NA	NA	11327.3	3211.94	0.221	14539.3	0.05
Macgie	Macrostomum gieysztori	3263	NA	NA	2017-04-28	Lignano 2017: I7	45.527	12.5757	0	NA	800767	152.391	116.975	20.0999	3.44743	2.73615	NA	NA	60820.8	53081.2	0.466	113902	0.142
Macgie	Macrostomum gieysztori	3264	NA	NA	2017-04-28	Lignano 2017: I4	45.527	12.5757	0	NA	685778	169.165	175.791	33.3982	4.43568	0.876914	NA	NA	36193.8	40599.3	0.529	76793.1	0.112
Macrst	Macrostomum rostratum	3265	NA	NA	2017-04-28	Lignano 2017: I4	45.527	12.5757	0	NA	317144	NA	NA	NA	NA	NA	NA	0	24463.4	3740.55	0.133	28203.9	0.089
Mac009	Macrostomum sp. 9	3266	MT428590	SAMN15061040	2017-04-28	Lignano 2017: I5	45.527	12.5757	0	Molecular	430906	49.0187	76.5306	10.1913	1.72014	6.55073	61.1043	NA	42467.9	843.182	0.019	43311.1	0.101
Macrst	Macrostomum rostratum	3267	NA	NA	2017-04-28	Lignano 2017: I7	45.527	12.5757	0	NA	223557	40.8551	88.3945	16.8319	13.5209	11.0285	NA	0	16855.9	2731.48	0.139	19587.4	0.088
Macgie	Macrostomum gieysztori	3268	NA	NA	2017-04-28	Lignano 2017: I6	45.527	12.5757	0	NA	677013	148.89	186.113	17.9979	3.27661	0.53989	NA	NA	35689.3	45148.8	0.559	80838	0.119
Macrst	Macrostomum rostratum	3269	NA	NA	2017-04-28	Lignano 2017: I3	45.527	12.5757	0	NA	396198	56.4707	100.651	24.2597	29.8658	25.2231	69.1381	0	20965.6	7309.92	0.259	28275.5	0.071
Mac009	Macrostomum sp. 9	3270	MT428591	NA	2017-04-29	Lignano 2017: I6	45.527	12.5757	0	Molecular	194217	36.1056	58.9842	12.8987	12.1116	10.1537	56.8662	1.73427	11430	2118.7	0.156	13548.7	0.07
Macgie	Macrostomum gieysztori	3271	NA	NA	2017-04-29	Lignano 2017: I4	45.527	12.5757	0	NA	672553	159.821	173.374	21.9344	4.6364	4.47105	NA	NA	40906.1	48044.5	0.54	88950.6	0.132
Macgie	Macrostomum gieysztori	3272	NA	NA	2017-04-29	Lignano 2017: I4	45.527	12.5757	0	NA	740644	154.26	180.119	27.735	3.49824	1.21915	NA	NA	NA	NA	NA	NA	NA
Macrst	Macrostomum rostratum	3273	NA	NA	2017-04-29	Lignano 2017: I3	45.527	12.5757	0	NA	NA	41.0253	74.6821	18.6276	3.57701	21.5351	NA	0	NA	NA	NA	NA	NA
Macrst	Macrostomum rostratum	3274	MT429101	NA	2017-04-29	Lignano 2017: I3	45.527	12.5757	0	Molecular	210965	43.9003	73.0292	11.8246	2.51668	10.7119	NA	0	14817.2	3805.19	0.204	18622.4	0.088
Mac078	Macrostomum sp. 78	3275	MT428780	NA	2017-04-30	Lignano 2017: K4	45.6914	13.1318	29	Molecular	77249.2	NA	NA	NA	NA	NA	NA	0	9056.52	3386.11	0.272	12442.6	0.161
Maccla	Macrostomum clavituba	3276	NA	NA	2017-04-30	Lignano 2017: J3	45.6916	13.1313	26	NA	98535.5	56.9192	137.879	10.1866	4.27874	0.111378	NA	NA	3751.76	11591.1	0.755	15342.9	0.156
Macmys	Macrostomum mystrophorum	3282	NA	NA	2017-04-30	Lignano 2017: L9	45.6548	13.0701	3	NA	505366	136.544	161.653	19.6667	3.86483	3.46961	NA	NA	16265.4	24555.4	0.602	40820.8	0.081
Maclon	Macrostomum longituba	3284	MT429037	SAMN15061150	2017-05-01	Lignano 2017: M10	45.7866	13.5861	0	Molecular	193026	126.061	115.141	18.3853	3.77461	3.21323	NA	NA	4971.22	5480.29	0.524	10451.5	0.054
Maclon	Macrostomum longituba	3285	NA	NA	2017-05-01	Lignano 2017: M2	45.7567	13.2274	6	NA	146540	NA	NA	12.4187	3.77076	NA	NA	NA	4959.17	4542.05	0.478	9501.21	0.065
Mac003	Macrostomum sp. 3	3286	MT428570	NA	2017-05-01	Lignano 2017: M3	45.7568	13.2328	3	Molecular	202349	29.648	58.3379	17.3898	6.2661	5.09734	NA	NA	9128.74	5407.13	0.372	14535.9	0.072
Maclon	Macrostomum longituba	3287	NA	NA	2017-05-02	Lignano 2017: M10	45.7866	13.5861	0	NA	235288	121.499	120.46	28.5046	11.291	4.65084	90.2855	15.9273	9105.18	8470.26	0.482	17575.4	0.075
Maclon	Macrostomum longituba	3288	NA	NA	2017-05-02	Lignano 2017: M10	45.7866	13.5861	0	NA	329991	131.981	61.2211	34.6887	9.46752	3.87619	92.8898	15.3101	19828.1	13176.9	0.399	33005	0.1
Maclon	Macrostomum longituba	3289	NA	NA	2017-05-02	Lignano 2017: M10	45.7866	13.5861	0	NA	229052	123.53	129.469	27.039	4.21504	1.76445	74.3666	14.6008	11728	6691.92	0.363	18419.9	0.08
Macfin	Macrostomum finnlandense	3290	NA	NA	2017-05-01	Lignano 2017: M6	45.7958	13.4562	0	NA	314413	62.0478	121.862	21.4053	15.7063	12.6977	67.359	3.03824	14471.4	5124.28	0.262	19595.7	0.062
Maclon	Macrostomum longituba	3291	NA	NA	2017-05-01	Lignano 2017: M10	45.7866	13.5861	0	NA	159117	127.389	94.1024	19.1032	3.70849	1.70105	NA	NA	8740.93	7366.27	0.457	16107.2	0.101
Maclon	Macrostomum longituba	3292	NA	NA	2017-05-01	Lignano 2017: M10	45.7866	13.5861	0	NA	191181	133.228	131.467	16.442	4.43263	2.84627	87.6235	15.6985	11061.8	6779.51	0.38	17841.3	0.093
Maclon	Macrostomum longituba	3293	NA	NA	2017-05-01	Lignano 2017: M10	45.7866	13.5861	0	NA	174924	133.583	83.3996	25.2418	3.27447	2.4336	NA	NA	6090.02	5445.35	0.472	11535.4	0.066
Maclon	Macrostomum longituba	3294	NA	NA	2017-05-01	Lignano 2017: M10	45.7866	13.5861	0	NA	178829	124.638	86.3647	17.0041	3.5144	0.68952	NA	NA	5886.9	9117.08	0.608	15004	0.084
Maclon	Macrostomum longituba	3295	NA	NA	2017-05-01	Lignano 2017: M10	45.7866	13.5861	0	NA	191224	134.19	146.038	17.6059	4.57864	0.984612	NA	NA	5781.37	8788.39	0.603	14569.8	0.076
Maclon	Macrostomum longituba	3296	NA	NA	2017-05-01	Lignano 2017: M10	45.7866	13.5861	0	NA	186808	136.876	93.2667	26.7242	5.04313	3.34461	80.8332	13.584	6418.49	4910.07	0.433	11328.6	0.061
Maclon	Macrostomum longituba	3298	NA	NA	2017-05-02	Lignano 2017: M10	45.7866	13.5861	0	NA	208668	126.838	85.238	31.4857	5.18055	3.20407	NA	NA	10548.2	6304.83	0.374	16853	0.081
Maclon	Macrostomum longituba	3300	MT429038	NA	2017-05-02	Lignano 2017: M1	45.7567	13.2271	6	Molecular	198940	NA	NA	NA	NA	NA	NA	NA	14187.3	8417.57	0.372	22604.9	0.114
Mac003	Macrostomum sp. 3	3301	MT428571	NA	2017-05-02	Lignano 2017: M1	45.7567	13.2271	6	Molecular	173718	NA	NA	NA	NA	NA	NA	NA	6848.18	4555.17	0.399	11403.3	0.066
Maclon	Macrostomum longituba	3302	NA	NA	2017-05-02	Lignano 2017: M2	45.7567	13.2274	6	NA	176101	NA	NA	NA	NA	NA	NA	NA	6283.27	9040.61	0.59	15323.9	0.087
Macmys	Macrostomum mystrophorum	3303	NA	NA	2017-05-02	Lignano 2017: L9	45.6548	13.0701	3	NA	311507	NA	NA	NA	NA	NA	NA	NA	7187.22	19270.6	0.728	26457.8	0.085
Macgie	Macrostomum gieysztori	3304	MT428975	NA	2017-05-02	Lignano 2017: M7	45.7882	13.5909	0	Molecular	1.06376e+06	175.638	182.172	9.28703	9.64043	3.90677	NA	NA	60614.6	114178	0.653	174793	0.164
Macrub	Macrostomum rubrocinctum	3305	MT429125	SAMN15061168	2017-06-26	Elba Trip 2017: C20	42.8026	10.3159	NA	Molecular	279748	NA	NA	NA	NA	NA	NA	0	25863.7	53724.2	0.675	79587.8	0.284
Macrub	Macrostomum rubrocinctum	3306	MT429126	NA	2017-06-26	Elba Trip 2017: C20	42.8026	10.3159	NA	Molecular	278821	39.3032	58.2649	29.868	3.06256	21.4013	71.4937	0	25796.1	33617.4	0.566	59413.5	0.213
Macrub	Macrostomum rubrocinctum	3307	MT429127	NA	2017-06-29	Elba Trip 2017: C18	42.8028	10.3163	NA	Molecular	189843	46.4752	83.9969	30.4179	2.07787	17.2237	74.994	0	16832.9	38430.9	0.695	55263.8	0.291
Macrub	Macrostomum rubrocinctum	3308	MT429128	NA	2017-06-29	Elba Trip 2017: C18	42.8028	10.3163	NA	Molecular	210954	NA	NA	NA	NA	NA	NA	0	15420.5	23733	0.606	39153.4	0.186
Macrub	Macrostomum rubrocinctum	3312	MT429129	NA	2017-06-29	Elba Trip 2017: C18	42.8028	10.3163	NA	Molecular	NA	37.8986	71.9989	33.4413	2.91332	21.1428	76.5404	0	NA	NA	NA	NA	NA
Macrub	Macrostomum rubrocinctum	3313	MT429130	NA	2017-06-30	Elba Trip 2017: C18	42.8028	10.3163	NA	Molecular	220954	51.9529	106.848	24.7676	1.88836	14.3214	NA	0	10795.5	13506.3	0.556	24301.8	0.11
Mac003	Macrostomum sp. 3	3314	MT428572	NA	2017-05-02	Lignano 2017: M1	45.7567	13.2271	6	Molecular	165774	33.5383	51.0059	17.1268	20.004	17.8982	60.6061	2.04783	5159.26	2498.04	0.326	7657.3	0.046
Macrst	Macrostomum rostratum	3315	NA	NA	2017-05-02	Lignano 2017: M6	45.7958	13.4562	0	NA	240155	46.5961	131.485	19.4718	3.72706	18.4192	62.8923	0	12567.6	3106.65	0.198	15674.3	0.065
Macgie	Macrostomum gieysztori	3316	NA	NA	2017-05-02	Lignano 2017: M7	45.7882	13.5909	0	NA	665991	NA	NA	NA	NA	NA	NA	NA	40746.3	41842.1	0.507	82588.4	0.124
Mac003	Macrostomum sp. 3	3317	NA	NA	2017-05-02	Lignano 2017: M2	45.7567	13.2274	6	NA	138181	32.439	64.3311	20.2521	3.39283	18.2844	59.6484	1.99802	5435.02	3626.56	0.4	9061.59	0.066
Maclon	Macrostomum longituba	3318	NA	NA	2017-05-02	Lignano 2017: M10	45.7866	13.5861	0	NA	190819	135.386	98.6798	18.4175	6.21338	2.43878	NA	NA	7932.48	4405.06	0.357	12337.5	0.065
Maclon	Macrostomum longituba	3319	NA	NA	2017-05-02	Lignano 2017: M10	45.7866	13.5861	0	NA	164691	NA	NA	NA	NA	NA	NA	NA	3205.18	6248.16	0.661	9453.34	0.057
Maclon	Macrostomum longituba	3320	NA	NA	2017-05-02	Lignano 2017: M10	45.7866	13.5861	0	NA	281726	135.74	107.226	18.6338	3.8467	2.08877	NA	NA	11284.4	10819.1	0.489	22103.5	0.078
Maclon	Macrostomum longituba	3321	NA	NA	2017-05-02	Lignano 2017: M10	45.7866	13.5861	0	NA	207581	NA	NA	NA	NA	NA	NA	NA	6221.48	6989.19	0.529	13210.7	0.064
Macfin	Macrostomum finnlandense	3322	NA	NA	2017-05-02	Lignano 2017: M6	45.7958	13.4562	0	NA	437464	54.9076	79.4392	15.3401	10.1361	13.1142	67.0854	2.82791	21941.1	2037.27	0.085	23978.3	0.055
Macrst	Macrostomum rostratum	3324	NA	NA	2017-05-02	Lignano 2017: M6	45.7958	13.4562	0	NA	282852	52.9146	75.6278	21.7867	26.1818	22.7798	58.3478	0	NA	NA	NA	NA	NA
Macrst	Macrostomum rostratum	3325	MT429102	NA	2017-05-02	Lignano 2017: M6	45.7958	13.4562	0	Molecular	352831	NA	NA	12.461	3.10911	NA	NA	0	26654.8	1921.51	0.067	28576.3	0.081
Mac003	Macrostomum sp. 3	3326	MT428573	SAMN15061038	2017-05-02	Lignano 2017: M1	45.7567	13.2271	6	Molecular	255835	NA	NA	NA	NA	NA	NA	NA	10071.4	3037.36	0.232	13108.8	0.051
Macfin	Macrostomum finnlandense	3327	MT428919	NA	2017-05-03	Lignano 2017: M6	45.7958	13.4562	0	Molecular	145333	48.2749	77.1828	22.3412	22.562	18.0614	NA	NA	7774.61	3647.49	0.319	11422.1	0.079
Macrst	Macrostomum rostratum	3329	MT429104	NA	2017-05-03	Lignano 2017: N12	45.5271	12.5755	0	Molecular	257330	55.0465	79.1674	20.6215	4.56726	24.9446	81.5189	0	27803.2	7656.44	0.216	35459.6	0.138
Macrub	Macrostomum rubrocinctum	3330	MT429131	NA	2017-06-26	Elba Trip 2017: C19	42.8027	10.316	NA	Molecular	NA	NA	NA	NA	NA	NA	NA	0	NA	NA	NA	NA	NA
Mac036	Macrostomum sp. 36	3332	NA	NA	2017-07-09	Elba Trip 2017: F1	43.8204	10.3283	0	NA	303240	50.472	143.195	15.1366	9.83783	7.42409	NA	NA	16302.9	13413.3	0.451	29716.3	0.098
Mac036	Macrostomum sp. 36	3333	NA	NA	2017-07-09	Elba Trip 2017: F1	43.8204	10.3283	0	NA	181581	37.9778	101.886	16.5238	13.217	10.175	86.8889	17.2776	7815.42	6843.91	0.467	14659.3	0.081
Mac036	Macrostomum sp. 36	3334	MT428644	NA	2017-07-09	Elba Trip 2017: F1	43.8204	10.3283	0	Molecular	201344	NA	NA	10.696	3.27939	NA	NA	NA	9168.33	8258.57	0.474	17426.9	0.087
Mac036	Macrostomum sp. 36	3335	NA	NA	2017-07-09	Elba Trip 2017: F1	43.8204	10.3283	0	NA	165552	NA	NA	NA	NA	NA	NA	NA	6698.76	12004	0.642	18702.8	0.113
Mac036	Macrostomum sp. 36	3337	NA	NA	2017-07-09	Elba Trip 2017: F1	43.8204	10.3283	0	NA	159681	39.5206	89.3842	25.5215	4.78034	21.2885	81.2493	17.7732	8083.47	8378.04	0.509	16461.5	0.103
Mac047	Macrostomum sp. 47	3341	MT428684	SAMN15061054	2017-06-01	Elba Trip 2017: C18	42.8028	10.3163	NA	Molecular	178500	NA	NA	NA	NA	NA	NA	0	6880.03	4526.14	0.397	11406.2	0.064
Mac036	Macrostomum sp. 36	3342	NA	NA	2017-07-10	Elba Trip 2017: F3	43.8204	10.3283	0	NA	196833	33.7023	73.951	19.3614	21.7019	17.752	NA	16.2362	7761.33	4951.43	0.389	12712.8	0.065
Mac036	Macrostomum sp. 36	3343	NA	NA	2017-07-10	Elba Trip 2017: F3	43.8204	10.3283	0	NA	261937	33.8446	34.2574	12.8646	4.4801	20.766	NA	NA	11054	14395.2	0.566	25449.2	0.097
Mac036	Macrostomum sp. 36	3344	MT428645	SAMN15061119	2017-07-10	Elba Trip 2017: F3	43.8204	10.3283	0	Molecular	254554	36.7356	44.5506	14.1408	20.6539	17.7405	NA	NA	13172	7221.1	0.354	20393.1	0.08
Mac036	Macrostomum sp. 36	3345	NA	NA	2017-07-10	Elba Trip 2017: F3	43.8204	10.3283	0	NA	242089	40.42	77.6577	22.6631	3.88842	19.8863	88.2036	18.0656	10636.6	13759.3	0.564	24395.9	0.101
Mac036	Macrostomum sp. 36	3346	NA	NA	2017-07-10	Elba Trip 2017: F3	43.8204	10.3283	0	NA	219093	NA	NA	14.4691	1.64462	NA	NA	NA	11217.8	8997.54	0.445	20215.3	0.092
Mac036	Macrostomum sp. 36	3347	NA	NA	2017-07-10	Elba Trip 2017: F1	43.8204	10.3283	0	NA	239567	38.9074	76.8548	21.7529	24.347	19.7164	77.9697	17.4331	12369.6	11694.7	0.486	24064.2	0.1
Mac036	Macrostomum sp. 36	3348	NA	NA	2017-07-10	Elba Trip 2017: F3	43.8204	10.3283	0	NA	217963	NA	NA	NA	NA	NA	NA	NA	12325.1	5887.12	0.323	18212.2	0.084
Mac051	Macrostomum sp. 51	3351	MT428707	NA	2017-07-11	Basel Region 2017: B5	47.6212	7.53558	0	Molecular	332776	NA	NA	NA	NA	NA	NA	0	NA	NA	NA	NA	NA
Mac051	Macrostomum sp. 51	3352	MT428708	NA	2017-07-11	Basel Region 2017: B5	47.6212	7.53558	0	Molecular	280099	NA	NA	NA	NA	NA	NA	0	16740	3573.93	0.176	20314	0.073
Mackar	Macrostomum karlingi	3354	NA	NA	2017-07-12	Basel Region 2017: A1	47.4773	7.49391	0	NA	130564	46.0089	74.6401	14.0159	3.03879	7.81029	78.0507	12.8264	8046.55	1547.84	0.161	9594.39	0.073
Mackar	Macrostomum karlingi	3355	NA	NA	2017-07-12	Basel Region 2017: A1	47.4773	7.49391	0	NA	169139	47.2597	60.559	15.2801	11.4723	9.46202	NA	NA	3486.69	3108.8	0.471	6595.49	0.039
Mackar	Macrostomum karlingi	3356	NA	NA	2017-07-12	Basel Region 2017: A2	47.4773	7.49379	0	NA	220311	52.9548	70.6951	15.1041	2.16389	7.76569	80.7156	11.6689	13467.3	3596.25	0.211	17063.5	0.077
Mackar	Macrostomum karlingi	3357	NA	NA	2017-07-12	Basel Region 2017: A3	47.4773	7.49379	0	NA	128375	62.0171	94.7811	19.8475	11.4736	8.70951	85.5896	14.3901	11322.1	2649.77	0.19	13971.9	0.109
Mac051	Macrostomum sp. 51	3358	MT428710	NA	2017-07-12	Basel Region 2017: B5	47.6212	7.53558	0	Molecular	372692	56.3573	113.624	27.6533	11.3247	9.06606	49.8557	0	26440.7	3929.51	0.129	30370.2	0.081
Macfin	Macrostomum finnlandense	3359	MT428920	NA	2017-07-12	Basel Region 2017: B5	47.6212	7.53558	0	Molecular	260491	NA	NA	NA	NA	NA	NA	NA	11157.4	6507.48	0.368	17664.9	0.068
Mac050	Macrostomum sp. 50	3360	MT428706	SAMN15061057	2017-07-13	Basel Region 2017: B1	47.6212	7.53558	0	Molecular	480600	NA	NA	NA	NA	NA	NA	NA	24978.6	12373.5	0.331	37352.1	0.078
Mac050	Macrostomum sp. 50	3361	NA	NA	2017-07-13	Basel Region 2017: B1	47.6212	7.53558	0	NA	710592	85.9447	57.7812	33.1818	12.7376	16.1438	71.898	1.64781	29354.4	23694.3	0.447	53048.7	0.075
Mac036	Macrostomum sp. 36	3363	NA	NA	2017-07-13	Elba Trip 2017: F3	43.8204	10.3283	0	NA	260600	NA	NA	17.727	2.98883	NA	NA	NA	8898.22	9572.02	0.518	18470.2	0.071
Mac050	Macrostomum sp. 50	3365	NA	NA	2017-07-14	Basel Region 2017: B1	47.6212	7.53558	0	NA	503881	NA	NA	NA	NA	NA	NA	NA	22371.8	11144	0.332	33515.8	0.067
Mac050	Macrostomum sp. 50	3366	NA	NA	2017-07-14	Basel Region 2017: B1	47.6212	7.53558	0	NA	707405	63.8813	67.9316	29.2024	5.253	17.1167	62.7412	2.09897	25140	16747.6	0.4	41887.6	0.059
Mac036	Macrostomum sp. 36	3367	NA	NA	2017-07-14	Elba Trip 2017: F3	43.8204	10.3283	0	NA	263633	36.0577	73.9518	17.8518	3.84252	21.1053	NA	NA	14187.1	13522.9	0.488	27710	0.105
Mac108	Macrostomum sp. 108	3368	NA	NA	2017-07-14	Basel Culture 2017: Mac108_Que17_F11	-38.2696	144.763	NA	NA	342015	NA	NA	NA	NA	NA	NA	NA	NA	NA	NA	NA	NA
Mac108	Macrostomum sp. 108	3369	NA	NA	2017-07-14	Basel Culture 2017: Mac108_Que17_F11	-38.2696	144.763	NA	NA	716048	NA	NA	55.0727	16.5255	NA	72.8479	12.8436	9704.31	12623.9	0.565	22328.2	0.031
Maccur	Macrostomum curvituba	3370	NA	NA	2017-07-28	Tvaerminne 2017: A10	59.8197	23.2549	7	NA	367149	NA	NA	13.4033	3.35981	NA	NA	NA	NA	NA	NA	NA	NA
Maccur	Macrostomum curvituba	3371	MT428903	SAMN15061124	2017-07-28	Tvaerminne 2017: A10	59.8197	23.2549	7	Molecular	390927	90.4636	102.536	18.8576	4.68345	0.121442	NA	NA	12262.2	24043	0.662	36305.2	0.093
Maccur	Macrostomum curvituba	3372	NA	NA	2017-07-28	Tvaerminne 2017: A10	59.8197	23.2549	7	NA	291097	84.8107	92.2675	21.0727	5.0412	0.05763	75.5932	9.16662	11281.4	24572.4	0.685	35853.8	0.123
Maccur	Macrostomum curvituba	3373	NA	NA	2017-07-28	Tvaerminne 2017: A10	59.8197	23.2549	7	NA	212038	NA	NA	16.9843	4.05273	NA	NA	NA	NA	NA	NA	NA	NA
Macham	Macrostomum hamatum	3375	NA	NA	2017-07-28	Tvaerminne 2017: A7	59.8176	23.2519	4	NA	518408	142.226	209.083	21.7767	12.2048	8.30235	NA	NA	9820.26	22207.4	0.693	32027.7	0.062
Machtx	Macrostomum hystrix	3376	NA	NA	2017-07-28	Tvaerminne 2017: A2	59.8176	23.2516	4	NA	292408	NA	NA	25.272	2.63469	NA	NA	0	12713.4	31327.9	0.711	44041.4	0.151
Maccur	Macrostomum curvituba	3377	NA	NA	2017-07-28	Tvaerminne 2017: A11	59.8197	23.2549	6	NA	200320	NA	NA	26.317	6.77247	NA	80.3292	9.23267	12637.4	21598.6	0.631	34236	0.171
Machtx	Macrostomum hystrix	3378	NA	NA	2017-07-29	Tvaerminne 2017: A1	59.8176	23.2514	4	NA	213042	NA	NA	24.783	2.98322	NA	NA	0	5686.27	4874.2	0.462	10560.5	0.05
Machtx	Macrostomum hystrix	3379	NA	NA	2017-07-30	Tvaerminne 2017: B1	59.8408	23.2395	NA	NA	172683	43.859	58.9012	33.5738	15.2347	11.2404	40.1943	0	11129.9	13449.9	0.547	24579.8	0.142
Macten	Macrostomum tenuicauda	3380	NA	NA	2017-07-30	Tvaerminne 2017: B1	59.8408	23.2395	8	NA	98399.6	NA	NA	NA	NA	NA	NA	NA	3139.29	2767.88	0.469	5907.17	0.06
Macmin	Macrostomum minutum	3383	NA	NA	2017-07-31	Tvaerminne 2017: C4	59.8224	22.9721	brackish	NA	111100	76.7802	69.9556	17.4123	5.34601	0.106539	NA	NA	3365.58	8955.64	0.727	12321.2	0.111
Macdis	Macrostomum distinguendum	3385	NA	NA	2017-08-01	Tvaerminne 2017: D1	59.825	22.9765	0	NA	307713	48.2448	56.1493	20.4485	4.80865	25.0598	NA	0	13488.1	4237.22	0.239	17725.3	0.058
Maccur	Macrostomum curvituba	3386	NA	NA	2017-07-28	Tvaerminne 2017: A10	59.8197	23.2549	7	NA	276978	NA	NA	25.3137	5.04478	NA	80.4974	9.53696	14007.5	10141.3	0.42	24148.8	0.087
Maccur	Macrostomum curvituba	3387	NA	NA	2017-07-28	Tvaerminne 2017: A9	59.8197	23.2549	8	NA	362482	90.8478	73.1429	21.0522	5.03593	1.43397	NA	NA	18887.7	10410	0.355	29297.8	0.081
Maccur	Macrostomum curvituba	3388	NA	NA	2017-07-28	Tvaerminne 2017: A9	59.8197	23.2549	8	NA	266115	77.239	64.4025	15.6167	4.52976	0.340285	NA	NA	5285.61	15032.6	0.74	20318.2	0.076
Maccur	Macrostomum curvituba	3389	NA	NA	2017-07-28	Tvaerminne 2017: A10	59.8197	23.2549	7	NA	310812	NA	NA	18.1245	5.17225	NA	NA	NA	NA	NA	NA	NA	NA
Maccur	Macrostomum curvituba	3390	NA	NA	2017-07-28	Tvaerminne 2017: A11	59.8197	23.2549	6	NA	612620	NA	NA	15.5322	6.02341	NA	NA	NA	NA	NA	NA	NA	NA
Macham	Macrostomum hamatum	3392	NA	NA	2017-08-29	Tvaerminne 2017: A7	59.8176	23.2519	4	NA	267016	130.624	209.599	18.2837	3.32407	8.89176	NA	NA	3150.49	14614.3	0.823	17764.7	0.067
Macham	Macrostomum hamatum	3393	NA	NA	2017-08-29	Tvaerminne 2017: A7	59.8176	23.2519	4	NA	392638	115.362	155.566	13.3662	2.2614	8.03507	53.0983	12.6213	11390.1	5311.44	0.318	16701.5	0.043
Maccur	Macrostomum curvituba	3395	NA	NA	2017-08-29	Tvaerminne 2017: A11	59.8197	23.2549	6	NA	573631	95.1654	94.4932	19.0256	5.41395	0.109101	78.4	9.44983	31986	26270.3	0.451	58256.3	0.102
Macham	Macrostomum hamatum	3396	NA	NA	2017-08-29	Tvaerminne 2017: A7	59.8176	23.2519	4	NA	237615	107.466	176.416	14.0497	12.3732	8.71297	58.7427	13.5076	7273.45	14283.2	0.663	21556.7	0.091
Macham	Macrostomum hamatum	3397	NA	NA	2017-08-29	Tvaerminne 2017: A7	59.8176	23.2519	4	NA	298138	97.7584	115.632	13.6831	10.9415	8.27948	NA	NA	6979.65	3781.79	0.351	10761.4	0.036
Maccur	Macrostomum curvituba	3398	NA	NA	2017-07-29	Tvaerminne 2017: A18	59.8197	23.2549	8	NA	265911	74.9718	81.7985	17.8155	5.6385	0.303181	68.2486	9.30673	NA	NA	NA	NA	NA
Macham	Macrostomum hamatum	3399	MT428976	SAMN15061140	2017-07-30	Tvaerminne 2017: B10	59.8445	23.2499	8	Molecular	220246	130.505	185.118	19.9451	10.1937	7.80684	NA	NA	22801.3	14956.9	0.396	37758.3	0.171
Macham	Macrostomum hamatum	3400	NA	NA	2017-07-30	Tvaerminne 2017: B10	59.8445	23.2499	8	NA	424295	NA	NA	22.7391	2.21469	NA	NA	NA	12401.3	22001.6	0.64	34402.9	0.081
Macham	Macrostomum hamatum	3401	NA	NA	2017-07-30	Tvaerminne 2017: B10	59.8445	23.2499	8	NA	313247	135.318	79.0971	23.1441	10.6285	7.12646	54.817	12.9731	14268	28412.8	0.666	42680.8	0.136
Macham	Macrostomum hamatum	3402	NA	NA	2017-07-30	Tvaerminne 2017: B10	59.8445	23.2499	8	NA	274191	134.096	164.693	34.8256	NA	NA	56.4755	13.9419	6671.22	18491.4	0.735	25162.6	0.092
Macham	Macrostomum hamatum	3403	NA	NA	2017-07-30	Tvaerminne 2017: B10	59.8445	23.2499	8	NA	198151	138.253	112.951	22.0964	14.5661	10.3756	NA	NA	16437.1	15602.6	0.487	32039.7	0.162
Macten	Macrostomum tenuicauda	3404	NA	NA	2017-07-30	Tvaerminne 2017: B1	59.8408	23.2395	8	NA	96525	66.236	38.0804	11.8429	2.57353	7.48123	NA	NA	3696.33	2087.92	0.361	5784.25	0.06
Macten	Macrostomum tenuicauda	3405	NA	NA	2017-07-30	Tvaerminne 2017: B1	59.8408	23.2395	8	NA	116394	66.0797	53.6638	12.6262	2.37693	9.77851	83.9505	12.5367	7438.09	4670.16	0.386	12108.3	0.104
Macten	Macrostomum tenuicauda	3406	NA	NA	2017-07-30	Tvaerminne 2017: B1	59.8408	23.2395	8	NA	230270	62.4151	31.5643	9.1529	7.59043	3.36675	NA	NA	10135.7	4972.29	0.329	15108	0.066
Macten	Macrostomum tenuicauda	3407	NA	NA	2017-07-30	Tvaerminne 2017: B1	59.8408	23.2395	8	NA	74101.8	51.5395	23.5209	13.3111	4.1018	7.0493	80.0196	12.5994	2395.48	2542.6	0.515	4938.07	0.067
Macten	Macrostomum tenuicauda	3408	NA	NA	2017-07-30	Tvaerminne 2017: B1	59.8408	23.2395	8	NA	80557.2	67.8278	64.7922	9.30315	2.55197	8.15226	NA	NA	2636.23	3916.34	0.598	6552.57	0.081
Macten	Macrostomum tenuicauda	3409	NA	NA	2017-07-30	Tvaerminne 2017: B1	59.8408	23.2395	8	NA	103976	69.0532	40.3745	11.8281	2.97767	5.86471	NA	NA	3472.76	4425.65	0.56	7898.42	0.076
Macten	Macrostomum tenuicauda	3410	NA	NA	2017-07-30	Tvaerminne 2017: B11	59.8446	23.2497	8	NA	117229	75.2156	60.538	9.28559	7.87504	5.18902	82.4955	13.094	3357.21	2267.99	0.403	5625.2	0.048
Macham	Macrostomum hamatum	3411	NA	NA	2017-07-30	Tvaerminne 2017: B10	59.8445	23.2499	8	NA	516536	169.69	175.449	32.5985	9.56562	6.36708	NA	NA	11267	32222.6	0.741	43489.7	0.084
Macten	Macrostomum tenuicauda	3412	NA	NA	2017-07-30	Tvaerminne 2017: B11	59.8446	23.2497	8	NA	78604.8	NA	NA	NA	NA	NA	NA	NA	3172.5	2792.7	0.468	5965.2	0.076
Macten	Macrostomum tenuicauda	3413	NA	NA	2017-07-30	Tvaerminne 2017: B11	59.8446	23.2497	8	NA	119723	75.8734	19.4556	17.5431	3.98499	10.8205	90.9151	14.6965	NA	NA	NA	NA	NA
Macten	Macrostomum tenuicauda	3414	MT429135	SAMN15061169	2017-07-30	Tvaerminne 2017: B11	59.8446	23.2497	8	Molecular	141532	NA	NA	NA	NA	NA	NA	NA	4097.22	2099.43	0.339	6196.65	0.044
Macfin	Macrostomum finnlandense	3418	MT428921	NA	2017-07-31	Tvaerminne 2017: D1	59.825	22.9765	0	Molecular	281297	44.1564	85.3839	11.4887	3.21663	14.0168	NA	NA	18839.3	16859.9	0.472	35699.2	0.127
Macfin	Macrostomum finnlandense	3419	NA	NA	2017-07-31	Tvaerminne 2017: D1	59.825	22.9765	0	NA	266582	58.1404	103.764	19.1214	3.19091	12.0909	59.2291	2.81085	22824.1	21754.9	0.488	44579	0.167
Macfin	Macrostomum finnlandense	3420	NA	NA	2017-07-31	Tvaerminne 2017: D1	59.825	22.9765	0	NA	282898	53.9937	79.1501	22.8955	4.07829	14.251	59.8696	2.74567	NA	NA	NA	NA	NA
Macfin	Macrostomum finnlandense	3421	NA	NA	2017-07-31	Tvaerminne 2017: D1	59.825	22.9765	0	NA	304402	NA	NA	NA	NA	NA	NA	NA	22238.8	23519.5	0.514	45758.3	0.15
Macfin	Macrostomum finnlandense	3424	NA	NA	2017-07-31	Tvaerminne 2017: D1	59.825	22.9765	0	NA	330256	64.3596	73.7219	29.3402	20.5862	16.3709	68.5284	2.77316	6034.53	16202.6	0.729	22237.1	0.067
Macmin	Macrostomum minutum	3426	NA	NA	2017-07-31	Tvaerminne 2017: C5	59.8224	22.9726	brackish	NA	NA	83.5924	51.9031	10.6656	4.90944	0.454159	NA	NA	NA	NA	NA	NA	NA
Macmin	Macrostomum minutum	3427	NA	NA	2017-08-01	Tvaerminne 2017: C5	59.8224	22.9726	brackish	NA	56568	77.2708	33.0639	12.3455	5.49533	0.150272	NA	NA	NA	NA	NA	NA	NA
Macmin	Macrostomum minutum	3428	NA	NA	2017-08-01	Tvaerminne 2017: C4	59.8224	22.9721	brackish	NA	173765	82.1852	61.6617	13.8837	5.00261	0.49201	75.8206	NA	NA	NA	NA	NA	NA
Macmin	Macrostomum minutum	3429	MT429043	SAMN15061152	2017-08-01	Tvaerminne 2017: C4	59.8224	22.9721	brackish	Molecular	83873.5	86.722	91.8812	11.5234	5.54433	0.58612	NA	NA	3494.86	3317.38	0.487	6812.24	0.081
Macmin	Macrostomum minutum	3430	NA	NA	2017-08-01	Tvaerminne 2017: C4	59.8224	22.9721	brackish	NA	69509.3	76.0921	79.3427	9.66566	5.24077	0.234385	NA	NA	NA	NA	NA	NA	NA
Macmin	Macrostomum minutum	3431	NA	NA	2017-08-01	Tvaerminne 2017: C4	59.8224	22.9721	brackish	NA	65830.7	80.7196	49.3518	13.3187	5.78442	0.451409	76.5139	15.6949	NA	NA	NA	NA	NA
Macmin	Macrostomum minutum	3432	NA	NA	2017-08-01	Tvaerminne 2017: C4	59.8224	22.9721	brackish	NA	82113.4	77.9004	67.4094	14.1697	5.83446	0.215217	NA	NA	4045.76	12056	0.749	16101.8	0.196
Macdis	Macrostomum distinguendum	3433	MT428910	NA	2017-08-02	Tvaerminne 2017: D1	59.825	22.9765	0	Molecular	366956	67.797	88.9898	29.5015	3.51057	19.1548	NA	0	16118.3	4221.04	0.208	20339.4	0.055
Macham	Macrostomum hamatum	3435	NA	NA	2017-08-07	Tvaerminne 2017: I1	59.8224	22.9728	8	NA	509740	135.356	112.142	20.5407	12.4121	9.65561	NA	NA	12516.7	33788.5	0.73	46305.3	0.091
Macmin	Macrostomum minutum	3446	NA	NA	2017-08-02	Tvaerminne 2017: C5	59.8224	22.9726	brackish	NA	98374.8	73.7983	76.6949	8.14561	5.1111	0.23684	NA	NA	992.067	6997.4	0.876	7989.47	0.081
Macmin	Macrostomum minutum	3447	NA	NA	2017-08-02	Tvaerminne 2017: C5	59.8224	22.9726	brackish	NA	128205	77.6626	45.3284	11.6346	5.54926	0.0583264	79.4302	14.9576	1586.33	12452.4	0.887	14038.8	0.11
Macfin	Macrostomum finnlandense	3448	MT428922	NA	2017-08-02	Tvaerminne 2017: E5	59.9456	23.2035	NA	Molecular	246397	57.7256	90.6153	19.4359	16.4604	13.7516	56.1854	2.38481	14460.2	3270.11	0.184	17730.3	0.072
Macmin	Macrostomum minutum	3449	NA	NA	2017-08-02	Tvaerminne 2017: C5	59.8224	22.9726	brackish	NA	137268	77.923	21.0313	9.57258	5.26864	0.265652	NA	NA	NA	NA	NA	NA	NA
Macfin	Macrostomum finnlandense	3453	MT428923	NA	2017-08-06	Tvaerminne 2017: H2	59.8249	22.9766	0	Molecular	264182	57.1064	165.151	14.673	17.2747	14.213	NA	NA	NA	NA	NA	NA	NA
Macfin	Macrostomum finnlandense	3454	MT428924	NA	2017-08-06	Tvaerminne 2017: H2	59.8249	22.9766	0	Molecular	247060	NA	NA	NA	NA	NA	NA	NA	6546.08	21237.4	0.764	27783.5	0.112
Mac112	Macrostomum sp. 112	3462	MT428884	SAMN15061120	2017-08-08	Tvaerminne 2017: I1	59.8224	22.9728	8	Molecular	808141	111.899	98.3926	32.7348	9.43856	0.334086	83.8875	17.3065	21552	19876	0.48	41428	0.051
Mac108	Macrostomum sp. 108	3466	NA	NA	2017-10-02	Basel Culture 2017: Mac108_Que17_F11	-38.2696	144.763	NA	NA	475254	NA	NA	NA	NA	NA	NA	NA	3617.95	19491.6	0.843	23109.6	0.049
Mac108	Macrostomum sp. 108	3467	NA	NA	2017-10-02	Basel Culture 2017: Mac108_Que17_F11	-38.2696	144.763	NA	NA	359737	147.096	177.635	23.5988	11.5958	5.29964	NA	NA	5195.11	14229.6	0.733	19424.7	0.054
Macpar	Macrostomum paradoxum	3470	NA	NA	2017-10-21	Thessaloniki 2017: A8	40.8258	21.0949	0	NA	253672	87.604	190.465	14.1779	6.4388	1.22098	NA	21.2948	NA	NA	NA	NA	NA
Macpar	Macrostomum paradoxum	3471	NA	NA	2017-10-21	Thessaloniki 2017: A8	40.8258	21.0949	0	NA	196933	NA	NA	NA	NA	NA	NA	NA	5535.61	29093.4	0.84	34629	0.176
Macpar	Macrostomum paradoxum	3472	NA	NA	2017-10-21	Thessaloniki 2017: A8	40.8258	21.0949	0	NA	247730	NA	NA	17.0319	5.04819	NA	NA	NA	8070	23142.3	0.741	31212.3	0.126
Macpar	Macrostomum paradoxum	3473	MT429050	SAMN15061156	2017-10-21	Thessaloniki 2017: A8	40.8258	21.0949	0	Molecular	239770	94.9901	167.356	18.6434	6.3988	2.53307	NA	NA	6553.78	17116.1	0.723	23669.9	0.099
Macpar	Macrostomum paradoxum	3474	NA	NA	2017-10-21	Thessaloniki 2017: A14	40.8215	21.0887	0	NA	237759	122.245	320.014	17.6378	7.7635	1.02754	NA	NA	6653.18	28687.5	0.812	35340.7	0.149
Macpar	Macrostomum paradoxum	3475	MT429051	NA	2017-10-21	Thessaloniki 2017: A14	40.8215	21.0887	0	Molecular	350476	NA	NA	NA	NA	NA	NA	NA	11789.4	40704	0.775	52493.4	0.15
Macpar	Macrostomum paradoxum	3476	NA	NA	2017-10-21	Thessaloniki 2017: A14	40.8215	21.0887	0	NA	266285	94.8994	204.248	15.3481	9.42667	3.37194	NA	NA	10031.6	20909.7	0.676	30941.3	0.116
Macpar	Macrostomum paradoxum	3477	NA	NA	2017-10-21	Thessaloniki 2017: A14	40.8215	21.0887	0	NA	220552	NA	NA	NA	NA	NA	NA	NA	NA	NA	NA	NA	NA
Macpar	Macrostomum paradoxum	3478	NA	NA	2017-10-22	Thessaloniki 2017: A8	40.8258	21.0949	0	NA	298513	110.725	221.69	20.3528	11.6154	1.50089	75.7907	23.4838	9603.4	30751.3	0.762	40354.7	0.135
Macpar	Macrostomum paradoxum	3479	NA	NA	2017-10-22	Thessaloniki 2017: A8	40.8258	21.0949	0	NA	222217	119.865	259.549	32.4795	15.0914	1.88852	NA	NA	NA	NA	NA	NA	NA
Macpar	Macrostomum paradoxum	3480	NA	NA	2017-10-23	Thessaloniki 2017: A14	40.8215	21.0887	0	NA	307084	NA	NA	NA	NA	NA	NA	NA	12777	30837	0.707	43613.9	0.142
Macpar	Macrostomum paradoxum	3481	NA	NA	2017-10-23	Thessaloniki 2017: A14	40.8215	21.0887	0	NA	267422	NA	NA	NA	NA	NA	NA	NA	6239.86	24437.5	0.797	30677.4	0.115
Macpar	Macrostomum paradoxum	3482	NA	NA	2017-10-23	Thessaloniki 2017: A14	40.8215	21.0887	0	NA	220286	109.346	223.791	16.0142	10.8521	2.05603	NA	NA	5894.79	27674	0.824	33568.8	0.152
Macpar	Macrostomum paradoxum	3483	NA	NA	2017-10-23	Thessaloniki 2017: A14	40.8215	21.0887	0	NA	278913	98.4085	222.659	19.6078	6.01892	1.21412	NA	NA	4788.99	27359.5	0.851	32148.5	0.115
Macpar	Macrostomum paradoxum	3487	NA	NA	2017-10-23	Thessaloniki 2017: A14	40.8215	21.0887	0	NA	236670	NA	NA	NA	NA	NA	NA	NA	4879.1	20879.6	0.811	25758.7	0.109
Macpar	Macrostomum paradoxum	3488	NA	NA	2017-10-23	Thessaloniki 2017: A14	40.8215	21.0887	0	NA	251080	NA	NA	NA	NA	NA	NA	NA	8371.81	20812.3	0.713	29184.1	0.116
Macpar	Macrostomum paradoxum	3489	NA	NA	2017-10-23	Thessaloniki 2017: A14	40.8215	21.0887	0	NA	196643	82.1902	129.974	18.803	8.30488	2.32651	NA	NA	NA	NA	NA	NA	NA
Macpoz	Macrostomum poznaniense	3491	NA	NA	2017-11-05	Montpellier 2017: A2	43.639	3.8639	0	NA	150490	56.9111	62.4327	11.3921	3.1918	1.45151	NA	NA	NA	NA	NA	NA	NA
Macmir	Macrostomum mirumnovem	3495	NA	NA	2018-04-18	Basel Culture 2018: Mac094_Que17_E6	-38.265	144.621	NA	NA	420091	NA	NA	13.5734	6.90235	NA	82.4579	11.5586	NA	NA	NA	NA	NA
Macmir	Macrostomum mirumnovem	3497	NA	NA	2018-04-18	Basel Culture 2018: Mac094_Que17_E6	-38.265	144.621	NA	NA	602933	NA	NA	NA	NA	NA	NA	NA	NA	NA	NA	NA	NA
Macmir	Macrostomum mirumnovem	3498	MT428850	NA	2018-04-18	Basel Culture 2018: Mac094_Que17_E6	-38.265	144.621	NA	Molecular	511325	NA	NA	NA	NA	NA	NA	NA	12239.2	12591.4	0.507	24830.7	0.049
Macmir	Macrostomum mirumnovem	3500	NA	NA	2018-04-18	Basel Culture 2018: Mac094_Que17_E6	-38.265	144.621	NA	NA	371256	115.028	192.077	21.0151	7.0109	1.55692	94.445	11.1914	10650.3	13290.9	0.555	23941.2	0.064
Macmir	Macrostomum mirumnovem	3506	NA	NA	2018-04-18	Basel Culture 2018: Mac094_Que17_F11	-38.2696	144.763	NA	NA	267081	NA	NA	NA	NA	NA	96.7731	12.4511	NA	NA	NA	NA	NA
Mac108	Macrostomum sp. 108	3518	NA	NA	2018-06-05	Basel Culture 2018: Mac108_Que17_F11	-38.2696	144.763	NA	NA	299223	NA	NA	61.1894	28.3712	NA	67.9996	11.4018	6390.96	6955.91	0.521	13346.9	0.045
Macbao	Macrostomum baoanense	3528	MT428899	NA	2018-09-06	Shenzhen Culture 2018: Macbao_ISFB	22.6931	113.764	5	Molecular	391050	150.197	157.999	27.0701	9.14414	3.40698	NA	NA	2517.27	9672.4	0.793	12189.7	0.031
Macbao	Macrostomum baoanense	3529	NA	NA	2018-09-06	Shenzhen Culture 2018: Macbao_ISFB	22.6931	113.764	5	NA	433802	153.391	130.067	23.6162	7.26531	6.15549	NA	NA	2156.87	9427.67	0.814	11584.5	0.027
Macbao	Macrostomum baoanense	3530	NA	NA	2018-09-06	Shenzhen Culture 2018: Macbao_ISFB	22.6931	113.764	5	NA	303964	138.518	116.388	24.0558	14.5712	6.41246	NA	NA	NA	8549.39	NA	NA	NA
Macbao	Macrostomum baoanense	3531	MT428900	NA	2018-09-06	Shenzhen Culture 2018: Macbao_ISFB	22.6931	113.764	5	Molecular	482133	155.074	133.964	35.6825	12.3802	3.36717	92.2601	24.823	3012.87	6758.27	0.692	9771.14	0.02
Macbao	Macrostomum baoanense	3532	NA	NA	2018-09-06	Shenzhen Culture 2018: Macbao_ISFB	22.6931	113.764	5	NA	460012	147.271	179.997	23.1944	9.63937	2.76693	NA	NA	2205.96	11640	0.841	13846	0.03
Macmed	Macrostomum mediterraneum	3533	NA	NA	2018-09-06	Sardinia 2018: A19-20	39.8976	8.46029	56	NA	288530	80.5223	77.5661	11.6691	4.14041	4.38571	115.265	NA	6846.73	17773.6	0.722	24620.3	0.085
Macmed	Macrostomum mediterraneum	3534	NA	NA	2018-09-06	Sardinia 2018: A19-20	39.8976	8.46029	56	NA	516899	78.6552	106.249	12.4571	9.07506	3.2616	NA	NA	5104.63	27910.7	0.845	33015.3	0.064
Macmed	Macrostomum mediterraneum	3535	MT429039	NA	2018-09-06	Sardinia 2018: A19-20	39.8976	8.46029	56	Molecular	328082	NA	NA	NA	NA	NA	NA	NA	5820.56	20778.6	0.781	26599.2	0.081
Macmed	Macrostomum mediterraneum	3536	NA	NA	2018-09-06	Sardinia 2018: A19-20	39.8976	8.46029	56	NA	368297	68.5729	37.749	23.6784	6.57913	2.73956	118.839	22.0998	11617.4	19310	0.624	30927.3	0.084
Maccla	Macrostomum clavituba	3537	NA	NA	2018-09-06	Sardinia 2018: A18	39.8976	8.46029	56	NA	112426	NA	NA	NA	NA	NA	NA	NA	2932.08	7669.74	0.723	10601.8	0.094
Macjan	Macrostomum janickei	3538	NA	NA	2018-09-07	Sardinia 2018: B9	40.0324	8.44303	50	NA	357274	78.0494	86.8979	24.5608	6.43404	2.85434	86.0431	NA	20168.4	30587.4	0.603	50755.8	0.142
Macspi	Macrostomum spirale	3539	MT429133	NA	2018-09-07	Sardinia 2018: B9	40.0324	8.44303	50	Molecular	252159	NA	NA	20.2626	4.92342	NA	NA	NA	5554.1	17253.3	0.756	22807.4	0.09
Macjan	Macrostomum janickei	3541	MT428589	NA	2018-09-07	Sardinia 2018: B9	40.0324	8.44303	50	Molecular	250860	71.6306	138.562	18.4737	4.39817	3.03542	NA	NA	16856.5	23815.5	0.586	40672	0.162
Macjan	Macrostomum janickei	3543	NA	NA	2018-09-07	Sardinia 2018: B9	40.0324	8.44303	50	NA	283471	77.5242	117.378	24.6456	5.01118	3.03821	NA	NA	NA	NA	NA	NA	NA
Mac117	Macrostomum sp. 117	3545	NA	NA	2018-10-01	Lake Malawi 2018: A2	-14.2805	35.1078	0	NA	145011	194.166	116.381	13.8769	3.90778	0.855164	NA	NA	NA	3983.85	NA	NA	NA
Mac117	Macrostomum sp. 117	3546	NA	NA	2018-10-01	Lake Malawi 2018: A2	-14.2805	35.1078	0	NA	232104	NA	NA	11.2372	3.44209	NA	NA	NA	6866.72	22842	0.769	29708.7	0.128
Mac117	Macrostomum sp. 117	3547	NA	NA	2018-10-01	Lake Malawi 2018: A2	-14.2805	35.1078	0	NA	253602	187.969	190.203	11.2771	2.97286	1.33289	71.0595	4.85058	10333.8	20437.2	0.664	30771	0.121
Mac117	Macrostomum sp. 117	3548	NA	NA	2018-10-02	Lake Malawi 2018: A1	-14.2805	35.1078	0	NA	387437	214.288	78.2235	10.904	NA	NA	72.4327	5.41624	10047.4	26345	0.724	36392.4	0.094
Mac117	Macrostomum sp. 117	3549	NA	NA	2018-10-02	Lake Malawi 2018: A2	-14.2805	35.1078	0	NA	271987	179.064	163.501	12.1344	NA	NA	67.9093	4.2671	6491.82	18433.5	0.74	24925.3	0.092
Mac117	Macrostomum sp. 117	3550	NA	NA	2018-10-02	Lake Malawi 2018: A2	-14.2805	35.1078	0	NA	186041	192.293	136.782	11.4132	2.8654	0.556497	71.038	6.65776	NA	NA	NA	NA	NA
Mac117	Macrostomum sp. 117	3551	MT428885	NA	2018-10-02	Lake Malawi 2018: A2	-14.2805	35.1078	0	Molecular	390847	209.902	186.616	13.7565	3.53302	1.32284	NA	NA	11762.9	30641	0.723	42403.9	0.108
Mac117	Macrostomum sp. 117	3552	MT428886	NA	2018-10-02	Lake Malawi 2018: A2	-14.2805	35.1078	0	Molecular	236653	211.82	213.354	9.96851	3.67394	1.47716	NA	NA	5286.7	16594.3	0.758	21881	0.092
Mac117	Macrostomum sp. 117	3554	NA	NA	2018-11-08	Lake Malawi 2018: A2	-14.2805	35.1078	0	NA	192366	166.706	152.454	7.37637	3.8669	0.862367	NA	NA	NA	NA	NA	NA	NA
Mac034	Macrostomum sp. 34	2074a	NA	NA	2016-02-02	Florida 2016: G6-9	29.6536	-81.2331	0	NA	NA	51.042	37.2484	8.86136	1.76716	6.30287	NA	0	NA	NA	NA	NA	NA
Macaxi	Macrostomum axi	535a	NA	NA	2009-05-22	Lignano 2009: B4 Site	45.6342	13.076	25	NA	82885.2	NA	NA	NA	NA	NA	NA	NA	2304.76	3288.25	0.588	5593.02	0.067
Macaxi	Macrostomum axi	536a	MT428891	NA	2009-05-22	Lignano 2009: B4 Site	45.6342	13.076	25	Molecular	65542.3	39.9686	43.406	6.58553	2.19278	4.65714	NA	NA	1261.13	2247.18	0.641	3508.3	0.054
Mac005	Macrostomum sp. 5	873t	NA	NA	2012-10-18	Mangrove Bay 2012: from Gregor Schulte	25.8709	34.4179	40	NA	NA	NA	34.2026	NA	NA	NA	NA	NA	NA	NA	NA	NA	NA
Macpoz	Macrostomum poznaniense	882t	NA	NA	2012-10-24	Tuebingen 2012: Anthes Lab Snail Aquaria	48.5315	9.03736	0	NA	132884	58.6614	65.1157	22.5267	6.50701	0.73765	NA	NA	3796.1	4364.37	0.535	8160.47	0.061

## Sheet: Tab S2
Short	Species	Authority, Year	Taxonomic notes	bdSize_um_mean	sty_avg_um_mean	total_sprmLen_um_mean	brstlLen_um_per_sperm_mean	o_um_mean	t_um_mean	SA_mean	total_gonad_area_mean	GSI_mean	resid_t_um_logsqrt	resid_o_um_logsqrt	Rec	an_complex_noc_noo	inferred_syndrome	per_site_het
Mac001	Macrostomum sp. 1	NA	NA	196394	31.9375	42.0993	0	13417.5	5021.37	0.437	18438.9	0.071	-0.100749	-0.0336927	NA	0	hypodermic	0.00105
Mac002	Macrostomum sp. 2	NA	NA	148962	69.444	75.2039	12.5513	4732.04	11444.5	0.722938	16176.5	0.100937	0.0944945	-0.111589	an	3	reciprocal	0.00182
Mac003	Macrostomum sp. 3	NA	NA	180092	30.6729	60.9883	1.83395	7429.32	3383.31	0.314111	10812.6	0.0601111	-0.171943	-0.00261206	both	2	intermediate	0.00049
Mac004	Macrostomum sp. 4	NA	NA	99332.7	54.9394	39.2688	6.70125	4039.81	2563.56	0.363308	6603.37	0.0772308	-0.171283	0.0147627	an	3	reciprocal	0.000286667
Mac005	Macrostomum sp. 5	NA	NA	59181.3	30.8294	98.0977	12.7196	1058.42	1672.5	0.612	2730.92	0.046	-0.162393	-0.170149	an	2	reciprocal	NA
Mac006	Macrostomum sp. 6	NA	NA	90843.8	21.5489	28.1371	0	13377	4835.94	0.3415	18213	0.2265	-0.00248632	0.206	hy	0	hypodermic	NA
Mac007	Macrostomum sp. 7	NA	NA	95460	96.339	78.5596	3.0648	5277.45	5221.89	0.497	10499.3	0.11	0.0186587	0.0703722	NA	0	hypodermic	NA
Macjan	Macrostomum janickei	Schärer, 2019	NA	331287	73.6499	82.3422	14.1673	13193.2	23809.1	0.653833	37002.2	0.106833	0.169913	-0.0384451	an	5	reciprocal	NA
Mac009	Macrostomum sp. 9	NA	NA	178970	43.0013	54.5584	2.08687	17633.7	1841.34	0.1408	19475	0.1006	-0.286085	0.172088	hy	0	hypodermic	0.00038
Mac010	Macrostomum sp. 10	NA	NA	927176	97.3491	43.19	13.3298	47118.9	6323.75	0.123222	53920.3	0.0523333	-0.324242	0.0181438	an	1	unclear	NA
Mac011	Macrostomum sp. 11	NA	NA	48119.6	106.664	34.6915	11.3947	1449.48	5940.96	0.804	7390.43	0.148	0.141594	-0.0548113	an	6	reciprocal	NA
Mac012	Macrostomum sp. 12	NA	NA	364226	76.3286	37.3467	13.1282	14432.4	2946.3	0.197667	17378.7	0.046	-0.291532	-0.0438793	an	4	reciprocal	NA
Mac013	Macrostomum sp. 13	NA	NA	128489	76.4396	34.1067	12.3667	2247.65	6038.8	0.671	8286.45	0.057	-0.0369232	-0.180815	an	4	reciprocal	NA
Mac014	Macrostomum sp. 14	NA	NA	87485.5	33.0051	35.3876	NA	4264.54	1913.62	0.31275	6178.15	0.059	-0.224366	0.01716	an	1	unclear	NA
Mac016	Macrostomum sp. 16	NA	NA	254283	84.1735	66.9932	11.696	7705.02	22480.2	0.7235	30185.2	0.1155	0.181032	-0.0634901	an	4	reciprocal	NA
Mac017	Macrostomum sp. 17	NA	NA	336903	99.1386	59.8264	8.47221	9399.15	29559.7	0.7835	38958.8	0.0925	0.21943	-0.126557	an	4	reciprocal	NA
Mac018	Macrostomum sp. 18	NA	NA	454536	104.872	53.3348	8.60476	11257.7	19699.3	0.6355	30957	0.0735	0.0950113	-0.113803	an	4	reciprocal	NA
Mac022	Macrostomum sp. 22	NA	NA	77051.5	26.936	58.279	0	7255.46	4504.4	0.429167	11759.9	0.14175	0.0025646	0.145277	hy	0	hypodermic	0.00031
Mac023	Macrostomum sp. 23	NA	NA	60852.2	38.0474	NA	NA	904.248	2170.54	0.706	3074.78	0.051	-0.109647	-0.210645	NA	NA	unclear	NA
Mac029	Macrostomum sp. 29	NA	NA	89179.9	80.6506	60.3081	19.5433	2042.7	4381.78	0.68125	6424.48	0.0745	-0.0193588	-0.13972	an	6	reciprocal	NA
Mac034	Macrostomum sp. 34	NA	NA	139819	47.3661	30.6644	0	9743.08	2827.38	0.2297	12570.5	0.0898	-0.179346	0.105019	NA	0	hypodermic	0.00026
Mac035	Macrostomum sp. 35	NA	NA	365390	47.982	54.8467	2.66013	36185.7	6342.87	0.156	42528.5	0.109917	-0.133375	0.177498	NA	1	hypodermic	0.00027
Mac036	Macrostomum sp. 36	NA	NA	220664	37.3454	83.5779	17.3571	10852.1	8541.44	0.433	19393.6	0.0876957	-0.00645396	0.0317614	an	5	reciprocal	0.000395
Mac037	Macrostomum sp. 37	NA	NA	370138	72.0851	57.8986	13.9534	19188	4750.97	0.1852	25218.2	0.0594	-0.239343	0.0227076	an	4	reciprocal	0.00047
Mac039	Macrostomum sp. 39	NA	NA	137536	25.0165	31.369	0	15121.6	3300.15	0.183	18421.8	0.1325	-0.133338	0.210113	NA	0	hypodermic	0.00113
Mac041	Macrostomum sp. 41	NA	NA	97080.7	53.5121	NA	NA	2228.89	781.613	0.26	3010.51	0.031	-0.396089	-0.120611	NA	NA	unclear	NA
Mac042	Macrostomum sp. 42	NA	NA	276933	110.697	72.8131	19.4445	5025.62	13916.1	0.7106	18604.8	0.0818	0.0768287	-0.183543	an	6	reciprocal	0.0013
Mac043	Macrostomum sp. 43	NA	NA	161666	92.4505	66.7337	19.4259	5452.63	6656.49	0.525667	12109.1	0.0743333	-0.0320127	-0.0469354	an	6	reciprocal	0.00066
Mac044	Macrostomum sp. 44	NA	NA	442459	66.4109	64.7078	10.7587	23229.9	4457.67	0.200714	27687.5	0.0638571	-0.239088	0.0101003	an	2	reciprocal	NA
Mac045	Macrostomum sp. 45	NA	NA	190175	45.6341	48.2256	1.98012	10436.1	2574.51	0.198	13010.6	0.068	-0.230311	0.0622164	NA	0	hypodermic	0.0004
Mac046	Macrostomum sp. 46	NA	NA	151956	74.3254	73.0693	2.22648	4699.8	10749.3	0.686	15449.1	0.101333	0.103923	-0.0584718	NA	3	unclear	0.00067
Mac047	Macrostomum sp. 47	NA	NA	352604	38.1663	60.4098	0	28407.6	14056.1	0.32785	42911.1	0.11195	0.000738565	0.111357	hy	0	hypodermic	0.000786667
Mac048	Macrostomum sp. 48	NA	NA	75751.9	26.8181	28.1392	0	7633.75	5972.05	0.370714	13605.8	0.196143	0.00761661	0.214297	hy	1	hypodermic	0.00186
Mac049	Macrostomum sp. 49	NA	NA	78548.1	21.0868	32.28	0	3665.13	2798.62	0.4075	6463.75	0.09025	-0.115662	0.0352459	hy	0	hypodermic	0.001245
Mac050	Macrostomum sp. 50	NA	NA	803675	72.4312	67.9342	1.74528	65512.6	14616.6	0.2135	80129.2	0.09965	-0.0622559	0.104602	NA	0	hypodermic	0.00114667
Mac051	Macrostomum sp. 51	NA	NA	328522	56.3573	49.8557	0	21590.4	3751.72	0.1525	25342.1	0.077	-0.223513	0.0920994	an	0	unclear	NA
Mac054	Macrostomum sp. 54	NA	NA	169488	60.7076	101.404	16.0286	12009.9	17866.5	0.6252	29876.4	0.1826	0.198671	0.0936455	an	3	reciprocal	0.00228
Mac055	Macrostomum sp. 55	NA	NA	175134	41.0995	40.4028	1.84337	10427.2	5546.52	0.370059	15973.7	0.0858824	-0.0649015	0.0559974	NA	0	hypodermic	0.0011125
Mac056	Macrostomum sp. 56	NA	NA	118865	133.21	NA	6.14103	5310.85	10909.9	0.672333	16220.7	0.137	0.147662	0.0225078	an	6	reciprocal	0.00144
Mac057	Macrostomum sp. 57	NA	NA	140970	125.48	158.692	6.63053	7122.77	19307.5	0.732333	26430.2	0.196667	0.250445	0.0530576	an	5	reciprocal	0.00109
Mac058	Macrostomum sp. 58	NA	NA	128961	148.436	122.215	5.47594	6057.59	8970.38	0.5965	15028	0.11325	0.0806496	0.0209734	an	6	reciprocal	0.0018
Mac059	Macrostomum sp. 59	NA	NA	121293	106.549	132.04	6.83961	5888.69	12737.9	0.720273	18626.6	0.147091	0.160304	-0.0219713	an	5	reciprocal	0.00192
Mac060	Macrostomum sp. 60	NA	NA	232404	156.277	129.985	12.7035	8092.77	12321.3	0.6015	20414	0.09	0.0797206	-0.0422713	NA	3	reciprocal	0.00137
Mac061	Macrostomum sp. 61	NA	NA	155479	156.23	64.9108	4.45361	7876.5	13241.7	0.629077	21118.2	0.135308	0.150774	0.0433268	an	4	reciprocal	0.00135
Mac062	Macrostomum sp. 62	NA	NA	386120	76.4009	32.5171	0	17382.6	39778.5	0.7104	61803	0.1474	0.250303	0.0160118	NA	0	hypodermic	0.0019
Mac063	Macrostomum sp. 63	NA	NA	244214	42.5236	31.3927	1.03249	17077.8	6413.11	0.276	23490.9	0.0975	-0.0745547	0.111429	NA	0	hypodermic	0.00043
Mac064	Macrostomum sp. 64	NA	NA	164730	57.2469	48.462	0	7449.2	12636.7	0.6414	20085.9	0.1252	0.12878	-0.00789232	hy	0	hypodermic	0.00099
Mac065	Macrostomum sp. 65	NA	NA	160387	75.6875	147.059	7.01321	3929.31	20450.1	0.849235	24727.5	0.148353	0.208759	-0.164236	an	6	reciprocal	0.00105
Mac066	Macrostomum sp. 66	NA	NA	337808	73.0257	30.0334	3.98679	24758.7	2473.2	0.0959333	27231.9	0.082	-0.331195	0.11914	an	2	reciprocal	0.00037
Mac067	Macrostomum sp. 67	NA	NA	304885	157.848	173.094	6.75526	7657.65	21933.6	0.781125	29591.2	0.1105	0.176764	-0.202953	an	3	reciprocal	0.00144
Mac068	Macrostomum sp. 68	NA	NA	158791	160.336	60.8462	0	7421.68	13590.7	0.6602	21012.3	0.1424	0.158013	0.0166594	an	5	reciprocal	0.0015
Mac071	Macrostomum sp. 71	NA	NA	168840	207.128	121.598	5.52725	7577.97	18760.7	0.678	26338.7	0.151	0.192641	0.0215663	an	5	reciprocal	0.00124
Mac072	Macrostomum sp. 72	NA	NA	57259.8	59.0813	NA	NA	1506.93	2957.85	0.662	4464.77	0.067	-0.0319498	-0.0825625	NA	5	reciprocal	0.00078
Mac074	Macrostomum sp. 74	NA	NA	221966	123.786	168.446	3.84321	8734.2	31208	0.777	39942.2	0.1795	0.278154	-0.0208163	an	7	reciprocal	0.00183
Mac075	Macrostomum sp. 75	NA	NA	813877	147.186	84.2115	40.8688	36867.2	4735.31	0.125667	41602.5	0.0481667	-0.328301	-0.0371833	an	3	reciprocal	0.00045
Mac077	Macrostomum sp. 77	NA	NA	107451	74.8916	107.145	4.30182	4825.45	12054	0.7175	16879.4	0.156	0.181475	0.0184029	an	4	reciprocal	0.00155
Mac078	Macrostomum sp. 78	NA	NA	91402.5	20.505	35.6958	0	12243.8	2804.32	0.189	15048.1	0.1616	-0.119873	0.263246	hy	0	hypodermic	0.00041
Mac080	Macrostomum sp. 80	NA	NA	303321	39.1493	45.0159	0	25369.3	20365.4	0.450625	45734.7	0.149625	0.132274	0.128353	hy	0	hypodermic	0.00088
Mac081	Macrostomum sp. 81	NA	NA	163044	38.0062	25.6493	0	13263	8324.94	0.3846	21588	0.130333	0.0161169	0.12931	hy	0	hypodermic	0.00072
Mac082	Macrostomum sp. 82	NA	NA	372202	145.656	113.652	0	9763.28	25200.1	0.723818	34963.3	0.110727	0.167333	-0.105503	an	6	reciprocal	0.00131
Mac083	Macrostomum sp. 83	NA	NA	319711	68.7829	92.8531	12.6876	22696.2	17047	0.45275	39743.1	0.117667	0.0944904	0.0847707	an	3	reciprocal	0.0017
Maccli	Macrostomum cliftonense	Schärer & Brand, 2019	NA	303401	123.452	101.548	12.3886	15048.7	24078.2	0.62505	39126.9	0.130526	0.177185	0.00907252	an	3	reciprocal	0.000845
Mac085	Macrostomum sp. 85	NA	NA	144602	137.293	75.3455	14.5192	5869.99	15399.7	0.732333	21269.7	0.137917	0.170661	-0.0333968	an	4	reciprocal	0.00106
Mac086	Macrostomum sp. 86	NA	NA	489336	121.138	80.5362	10.2644	20935.8	40186	0.656143	61121.8	0.117214	0.219605	-0.017403	an	3	reciprocal	0.00144
Mac089	Macrostomum sp. 89	NA	NA	77492.2	49.0044	56.9012	0	1906.79	1244.29	0.381	3151.09	0.0366	-0.287338	-0.110612	an	2	unclear	0.00031
Mac090	Macrostomum sp. 90	NA	NA	85880.7	80.6981	NA	NA	909.254	9142.91	0.91	10052.2	0.117	0.154925	-0.287529	an	3	reciprocal	0.00088
Mac092	Macrostomum sp. 92	NA	NA	127119	26.5078	49.4862	0	14001.4	9403.6	0.410357	23405	0.193214	0.0945841	0.203477	hy	0	hypodermic	0.0011
Mac093	Macrostomum sp. 93	NA	NA	64076	22.8153	36.4182	0	5961.71	1646.52	0.228	7608.24	0.117909	-0.180644	0.179347	hy	0	hypodermic	0.0003
Macmir	Macrostomum mirumnovem	Schärer & Brand, 2016	NA	331726	94.0748	87.2114	11.5684	15823.2	6170.17	0.285214	21993.3	0.0728571	-0.132474	0.025241	an	3	reciprocal	0.00193
Mac095	Macrostomum sp. 95	NA	NA	72058.2	21.0981	28.9118	0	7651.49	5963.66	0.4755	13615.1	0.187	0.0894236	0.188795	NA	0	hypodermic	0.00043
Mac096	Macrostomum sp. 96	NA	NA	104460	53.3565	74.3867	11.0045	2541.66	9370.6	0.776571	11912.3	0.126429	0.115176	-0.113793	NA	4	unclear	0.00158
Mac097	Macrostomum sp. 97	NA	NA	226318	20.8168	37.0459	0	14011.3	4093.88	0.226	18105.2	0.08	-0.153676	0.0867492	NA	0	hypodermic	NA
Mac098	Macrostomum sp. 98	NA	NA	103956	80.6433	91.4098	11.411	728.587	5083.37	0.8775	6188.16	0.04925	-0.00776614	-0.378675	NA	4	reciprocal	0.00138
Mac099	Macrostomum sp. 99	NA	NA	79462.8	15.1141	35.2825	0	1898.57	5734.16	0.751	7632.74	0.103	0.0646581	-0.109581	NA	0	hypodermic	NA
Mac100	Macrostomum sp. 100	NA	NA	319154	42.4589	68.2733	0	25700	26374.9	0.519429	52074.9	0.165	0.188822	0.11564	hy	0	hypodermic	0.00036
Mac101	Macrostomum sp. 101	NA	NA	316160	77.964	53.593	2.38903	7007.2	25075.8	0.781222	32083	0.10175	0.187038	-0.159009	both	5	intermediate	0.000935
Mac102	Macrostomum sp. 102	NA	NA	93200.3	45.1497	38.9765	2.21854	2273.04	1109.38	0.33275	3382.42	0.0371818	-0.318984	-0.109764	NA	1	hypodermic	0.00043
Mac103	Macrostomum sp. 103	NA	NA	152846	99.1437	94.8544	15.1051	5039.49	13365.5	0.7245	18405	0.120917	0.137804	-0.0654907	an	4	reciprocal	0.00093
Mac104	Macrostomum sp. 104	NA	NA	69453.4	NA	NA	NA	5079.09	1608.48	0.218	6687.56	0.0985	-0.247989	0.134031	NA	0	unclear	0.00038
Mac105	Macrostomum sp. 105	NA	NA	95607.1	28.0741	29.1365	0	6936.18	1862.26	0.239	8798.43	0.082	-0.200554	0.115217	NA	0	hypodermic	0.00051
Mac106	Macrostomum sp. 106	NA	NA	420499	69.8407	37.8945	0	36560.4	6087.31	0.154211	42647.7	0.101158	-0.159601	0.146869	hy	1	hypodermic	0.00027
Mac108	Macrostomum sp. 108	NA	NA	411438	154.241	70.3651	12.6585	5967.64	12713.9	0.674875	18681.5	0.0465	0.00760627	-0.234992	an	6	reciprocal	0.00095
Mac112	Macrostomum sp. 112	NA	NA	808141	111.899	83.8875	17.3065	21552	19876	0.48	41428	0.051	0.0132412	-0.108222	NA	3	reciprocal	0.00082
Mac117	Macrostomum sp. 117	NA	NA	255117	194.526	70.6099	5.29792	8464.88	19896.7	0.729667	31013.7	0.105833	0.149008	-0.0478778	an	4	reciprocal	NA
Macaxi	Macrostomum axi	Papi, 1959	NA	60536.8	53.2179	57.2455	8.79517	1905.62	3521.49	0.638882	5406.89	0.0894118	-0.0261035	-0.0610087	an	3	reciprocal	0.001225
Macbal	Macrostomum balticum	Luther, 1947	NA	91870	68.3815	83.5331	12.4659	3506.18	7158.9	0.674714	10665.1	0.113286	0.0868814	-0.0180523	an	5	reciprocal	0.00172
Macbao	Macrostomum baoanense	Wang & Fang, 2016	NA	414192	148.89	92.2601	24.823	2473.24	9209.56	0.785	11847.8	0.027	-0.0628687	-0.425912	an	3	reciprocal	NA
Maccla	Macrostomum clavituba	Ax, 2008	NA	80435.7	51.4962	51.8045	17.7553	2297.06	9137.1	0.795842	11434.2	0.137611	0.156184	-0.0820455	an	6	reciprocal	NA
Maccur	Macrostomum curvituba	Luther, 1947	NA	320175	86.1021	76.6171	9.12718	13161.9	14114.4	0.5234	28272.2	0.0888	0.0281548	-0.0227273	an	5	reciprocal	0.00226
Macdis	Macrostomum distinguendum	Papi, 1951	NA	444347	46.4357	37.3344	0	33169.8	7629.2	0.201444	40799	0.0961481	-0.12059	0.107639	NA	1	hypodermic	0.00027
Macerm	Macrostomum ermini	Ax, 1959	NA	109626	126.151	52.2549	22.7009	5686.53	8663.01	0.568667	14349.5	0.142	0.0492837	0.0234442	an	5	reciprocal	NA
Maceve	Macrostomum evelinae	Marcus, 1946	may have been considered by Faubel to belong to the genus Bradburia of Faubel, Blome & Cannon, 1994, but was never formally transferred	204890	147.633	68.5807	NA	2462.18	25011.8	0.91	27474	0.134	0.253098	-0.268285	an	6	reciprocal	NA
Macfin	Macrostomum finnlandense	(Ferguson, 1940)	see Schärer et al. 2011 for more detailed taxonomic notes	271312	54.3751	61.4197	2.69522	15344.2	9788.83	0.360867	25133	0.0961333	-0.0479369	0.0543808	hy	0	hypodermic	0.00039
Macgab	Macrostomum gabriellae	Marcus, 1949	Ferguson 1954 synonymized this species with his Macrostomum beaufortense/beaufortensis Ferguson 1937, and transferred both to the genus Archimacrostomum. However, given the complex taxomomical status of all these species we consider both steps unwarranted at this stage.	139506	22.5962	43.5144	0	10029.9	5152.55	0.360567	15182.4	0.145393	-0.0518064	0.112564	hy	0	hypodermic	0.000937778
Macgie	Macrostomum gieysztori	Ferguson, 1939	see Schärer et al. 2011 for more detailed taxonomic notes	597714	156.44	63.5601	10.3059	34990.8	44648.9	0.570583	79639.7	0.121167	0.206023	0.0353048	an	3	reciprocal	0.00109
Macham	Macrostomum hamatum	Luther, 1947	NA	328196	132.025	55.1961	13.1762	10369.7	17825	0.611867	28194.8	0.0908	0.0837067	-0.0771267	an	4	reciprocal	0.00275
Machtx	Macrostomum hystrix	Ørsted, 1843	see Schärer et al. 2011 for more detailed taxonomic notes	240021	41.376	35.7527	0	10033.1	24213.9	0.674833	34247	0.140957	0.189551	-0.0029242	hy	0	hypodermic	NA
Machys	Macrostomum hystricinum	Beklemischev, 1951	see Schärer et al. 2011 for more detailed taxonomic notes	161655	31.3434	29.1639	0	12843.2	4952.35	0.278917	17795.6	0.111833	-0.0904553	0.141315	hy	0	hypodermic	0.00218
Machys_c	Macrostomum hystricinum c	NA	a species with close affinities to Macrostomum hystricinum	184433	46.1914	28.1535	0	22177.1	10438.4	0.3074	32615.4	0.152	0.0482305	0.232102	hy	0	hypodermic	0.00071
Machys_d	Macrostomum hystricinum d	NA	a species with close affinities to Macrostomum hystricinum	278649	40.0388	34.3869	0	9288.92	7871.16	0.504875	17716.7	0.063125	-0.0863762	-0.115706	hy	0	hypodermic	0.00035
Macind	Macrostomum inductum	Kolasa, 1971	NA	258110	87.5467	69.83	27.7624	8370.73	26663.2	0.7324	33953.8	0.1406	0.224177	-0.0454868	an	6	reciprocal	NA
Mackar	Macrostomum karlingi	Papi, 1953	NA	147629	51.5597	81.452	12.9618	12275.7	2925.78	0.221125	15201.5	0.11225	-0.169941	0.132487	an	5	reciprocal	0.00053
Mackep	Macrostomum kepneri	Ferguson & Jones, 1940	NA	219583	67.5651	82.4721	15.7191	13083.9	3117.53	0.190667	15878.4	0.0706667	-0.213394	0.0700276	an	4	reciprocal	NA
Maclig	Macrostomum lignano	Ladurner, Schärer, Salvenmoser & Rieger, 2005	NA	154575	69.2667	66.121	10.2464	5195.94	9958.53	0.654409	15154.5	0.122524	0.0902152	-0.0322585	an	4	reciprocal	0.00232
Maclon	Macrostomum longituba	Papi, 1953	NA	204939	126.691	84.4956	14.5558	8229.33	7679.42	0.494667	15908.7	0.0770952	-0.00962541	-0.021461	an	4	reciprocal	0.00122
Macmed	Macrostomum mediterraneum	Ax, 1956	NA	383568	86.9678	117.052	22.0998	10308	26948.8	0.728167	37256.8	0.0971667	0.173493	-0.119316	an	3	reciprocal	NA
Macmer	Macrostomum meridionale	(Papi, 1953)	to be raised to species level from the subspecies Macrostomum balticum meridionalis	124098	NA	69.8224	13.3097	4364.51	10396.9	0.704	14761.4	0.119	0.131879	-0.0303363	an	3	reciprocal	NA
Macmin	Macrostomum minutum	Luther, 1947	NA	91251.3	80.0988	79.672	15.4717	2740.49	8920.17	0.7506	11660.7	0.1303	0.128476	-0.0701242	an	4	reciprocal	0.00106
Macmys	Macrostomum mystrophorum	Meixner, 1926	see Schärer et al. 2011 for more detailed taxonomic notes	303978	119.2	70.1893	14.6775	10545.5	16520.9	0.605667	27066.4	0.0866667	0.0947224	-0.0525345	an	4	reciprocal	0.000986667
Macpar	Macrostomum paradoxum	(An-der-Lan, 1939)	given its phylogenetic position Promacrostomum paradoxum should be moved to the genus Macrostomum	263476	121.147	86.1883	24.7246	8008.01	24527.3	0.748321	32535.3	0.121321	0.203472	-0.0790894	an	5	reciprocal	0.0014
Macpla	Macrostomum platense	Adami, Damborenea & Ronderos, 2012	NA	297024	47.4756	63.0835	0	7177.37	599.042	0.077	7776.41	0.026	-0.608647	-0.120126	NA	0	hypodermic	NA
Macpoz	Macrostomum poznaniense	Kolasa, 1973	NA	206073	64.3015	37.0226	3.21284	12774.7	4278.78	0.283187	17053.4	0.082	-0.183218	0.052521	an	4	reciprocal	0.00027
Macpus	Macrostomum pusillum	Ax, 1951	see Schärer et al. 2011 for more detailed taxonomic notes	77399.3	19.5224	27.9497	0	8084.54	5114.7	0.407545	13199.2	0.1946	0.00595623	0.166058	hy	0	hypodermic	0.00039
Macqui	Macrostomum quiritium	Kolasa, 1973	see Schärer et al. 2011 for more detailed taxonomic notes	1.62896e+06	122.502	62.7512	6.76704	105660	13647	0.118125	119307	0.0728125	-0.184919	0.0736094	an	3	reciprocal	0.00043
Macret	Macrostomum retortum	Papi, 1951	NA	241201	182.212	68.6624	27.1954	11147.5	18059.3	0.610667	29206.7	0.109	0.147809	0.0174822	an	5	reciprocal	0.00197
Macrst	Macrostomum rostratum	Papi, 1951	NA	262298	48.3759	59.9184	0	21123.2	5121.47	0.208533	26244.7	0.099	-0.143982	0.131278	hy	0	hypodermic	0.00043
Macrub	Macrostomum rubrocinctum	Ax, 1951	NA	283624	43.5328	70.8418	0	27938.7	30106.7	0.483067	58045.5	0.216214	0.195591	0.176957	hy	0	hypodermic	0.00084
Macspi	Macrostomum spirale	Ax, 1956	see Schärer et al. 2011 for more detailed taxonomic notes	136926	71.0284	75.8905	15.0706	3131.7	8677.06	0.723308	11808.8	0.0703846	0.0335703	-0.137201	an	4	reciprocal	NA
Macten	Macrostomum tenuicauda	Luther, 1947	NA	116199	67.2431	83.9531	13.3511	4976.83	4345.87	0.47468	9453.79	0.079375	-0.0720842	-0.00114668	an	3	reciprocal	0.00034
Mactub	Macrostomum tuba	Graff, 1882	NA	1.16292e+06	340.582	48.189	8.21744	112470	39094.6	0.2892	150674	0.12025	0.138199	0.193549	an	4	reciprocal	0.000736667

## Sheet: Tab S3
Species	Testis area	Ovary area	Gonadal sex allocation	Body area	Stylet length	Sperm Nsp	Sperm NTotal	Bristle Nsp	Bristle NTotal
Macrostomum sp. 1	2	2	2	4	4	3	17	0	0
Macrostomum sp. 2	16	16	16	17	5	3	15	3	17
Macrostomum sp. 3	9	9	9	10	8	3	16	3	17
Macrostomum sp. 4	13	13	13	17	7	8	19	7	19
Macrostomum sp. 5	1	1	1	1	1	1	4	1	5
Macrostomum sp. 6	2	2	2	2	2	1	3	0	0
Macrostomum sp. 7	1	1	1	1	1	1	2	1	1
Macrostomum sp. 9	5	5	5	6	4	4	18	2	9
Macrostomum sp. 10	12	9	9	16	13	5	8	5	15
Macrostomum sp. 11	1	1	1	2	2	1	7	1	5
Macrostomum sp. 12	3	3	3	3	2	1	1	1	2
Macrostomum sp. 13	2	2	2	4	4	1	2	1	2
Macrostomum sp. 14	4	4	4	5	3	2	3	0	0
Macrostomum sp. 16	2	2	2	2	2	1	3	1	2
Macrostomum sp. 17	2	2	2	3	2	3	6	2	9
Macrostomum sp. 18	2	2	2	2	1	3	8	3	7
Macrostomum sp. 22	12	12	12	15	14	10	43	0	0
Macrostomum sp. 23	1	1	1	1	1	0	0	0	0
Macrostomum sp. 29	4	4	4	4	4	3	8	1	3
Macrostomum sp. 34	10	10	10	14	10	3	15	0	0
Macrostomum sp. 35	12	12	12	16	6	3	4	2	2
Macrostomum sp. 36	23	23	23	23	13	4	12	5	13
Macrostomum sp. 37	5	6	5	8	6	2	7	2	6
Macrostomum sp. 39	2	2	2	2	2	1	4	0	0
Macrostomum sp. 41	1	1	1	1	1	0	0	0	0
Macrostomum sp. 42	6	5	5	9	7	2	9	1	6
Macrostomum sp. 43	3	3	3	4	3	1	1	1	1
Macrostomum sp. 44	7	7	7	7	4	3	8	3	8
Macrostomum sp. 45	1	1	1	1	1	1	1	1	1
Macrostomum sp. 46	3	3	3	3	3	1	1	1	1
Macrostomum sp. 47	21	20	20	22	12	8	31	0	0
Macrostomum sp. 48	7	7	7	8	5	4	25	0	0
Macrostomum sp. 49	4	4	4	7	5	3	11	0	0
Macrostomum sp. 50	20	20	20	24	16	9	32	10	33
Macrostomum sp. 51	2	2	2	3	1	1	1	0	0
Macrostomum sp. 54	5	5	5	5	4	2	4	2	4
Macrostomum sp. 55	17	17	17	19	13	7	20	3	8
Macrostomum sp. 56	3	3	3	3	1	0	0	1	1
Macrostomum sp. 57	3	3	3	3	1	1	1	1	1
Macrostomum sp. 58	4	4	4	4	4	3	7	2	5
Macrostomum sp. 59	11	11	11	11	10	3	3	2	2
Macrostomum sp. 60	2	2	2	2	2	1	1	1	1
Macrostomum sp. 61	13	13	13	18	18	3	5	3	4
Macrostomum sp. 62	6	5	5	10	6	4	8	0	0
Macrostomum sp. 63	6	6	6	7	7	5	10	1	2
Macrostomum sp. 64	5	5	5	7	7	2	5	0	0
Macrostomum sp. 65	18	17	17	19	14	2	2	3	3
Macrostomum sp. 66	15	15	15	15	10	2	8	2	6
Macrostomum sp. 67	8	8	8	10	9	2	8	3	7
Macrostomum sp. 68	5	5	5	6	5	1	4	0	0
Macrostomum sp. 71	5	5	5	7	6	1	4	1	3
Macrostomum sp. 72	1	1	1	2	2	0	0	0	0
Macrostomum sp. 74	14	14	14	15	12	4	12	4	14
Macrostomum sp. 75	6	6	6	7	3	2	2	2	2
Macrostomum sp. 77	2	2	2	2	1	1	1	1	1
Macrostomum sp. 78	10	10	10	13	11	6	30	0	0
Macrostomum sp. 80	8	8	8	12	7	5	17	0	0
Macrostomum sp. 81	15	15	15	16	10	7	56	0	0
Macrostomum sp. 82	11	11	11	12	5	4	11	0	0
Macrostomum sp. 83	12	12	12	17	7	5	15	5	16
Macrostomum sp. 85	12	12	12	14	10	4	11	4	12
Macrostomum sp. 86	14	14	14	19	10	5	15	5	15
Macrostomum sp. 89	5	5	5	12	7	4	12	0	0
Macrostomum sp. 90	1	1	1	1	1	0	0	0	0
Macrostomum sp. 92	14	14	14	18	16	12	57	0	0
Macrostomum sp. 93	12	12	12	14	14	6	32	0	0
Macrostomum sp. 95	4	4	4	4	4	1	3	0	0
Macrostomum sp. 96	7	7	7	11	6	6	20	6	19
Macrostomum sp. 97	1	1	1	1	1	1	2	0	0
Macrostomum sp. 98	5	4	4	12	9	6	16	6	15
Macrostomum sp. 99	1	1	1	2	2	2	14	0	0
Macrostomum sp. 100	7	7	7	9	7	4	25	0	0
Macrostomum sp. 101	9	9	9	12	7	5	37	5	33
Macrostomum sp. 102	12	12	12	15	14	4	18	4	17
Macrostomum sp. 103	12	12	12	13	12	6	29	6	29
Macrostomum sp. 104	2	2	2	2	0	0	0	0	0
Macrostomum sp. 105	2	2	2	6	6	4	12	0	0
Macrostomum sp. 106	19	19	19	23	15	7	17	0	0
Macrostomum sp. 108	8	8	8	9	5	4	21	4	16
Macrostomum sp. 112	1	1	1	1	1	1	3	1	4
Macrostomum sp. 117	7	6	6	9	8	4	9	4	6
M. axi	18	17	17	23	13	3	8	3	7
M. balticum	7	7	7	12	7	5	12	5	25
M. baoanense	5	4	4	5	5	1	3	1	3
M. clavituba	19	19	19	20	15	7	24	7	22
M. cliftonense	20	20	20	21	11	6	20	6	20
M. curvituba	11	10	10	17	11	8	26	8	27
M. distinguendum	27	27	27	30	26	7	16	0	0
M. ermini	3	3	3	4	4	2	10	2	12
M. evelinae	1	1	1	1	1	1	3	0	0
M. finnlandense	15	15	15	17	13	8	27	8	25
M. gabriellae	30	30	30	47	39	26	108	0	0
M. gieysztori	24	24	24	30	16	5	18	4	19
M. hamatum	15	15	15	15	14	6	27	6	33
M. hystrix	24	24	24	26	8	8	21	0	0
M. hystricinum	12	12	12	15	12	10	65	0	0
M. hystricinum c	5	5	5	6	3	1	5	0	0
M. hystricinum d	9	8	8	12	8	5	17	0	0
M. inductum	6	5	5	7	1	2	6	2	16
M. janickei	6	6	6	9	6	3	11	2	26
M. karlingi	8	8	8	8	7	3	13	3	12
M. kepneri	7	6	6	7	7	6	27	5	24
M. lignano	22	22	22	27	21	12	43	12	42
M. longituba	21	21	21	21	16	7	22	6	23
M. mediterraneum	6	6	6	6	5	2	5	1	4
M. meridionale	1	1	1	1	0	1	2	1	6
M. minutum	10	10	10	17	20	6	22	5	28
M. mirumnovem	14	14	14	19	11	10	28	10	27
M. mystrophorum	9	9	9	12	11	4	12	4	18
M. paradoxum	28	28	28	39	26	9	14	12	23
M. platense	1	1	1	1	1	1	3	0	0
M. poznaniense	16	16	16	23	15	6	13	5	11
M. pusillum	11	11	11	11	8	6	22	0	0
M. quiritium	16	16	16	18	7	8	22	8	29
M. retortum	6	6	6	12	5	3	8	4	13
M. rostratum	30	30	30	35	20	14	50	0	0
M. rubrocinctum	15	15	15	17	13	8	26	0	0
M. spirale	13	13	13	18	8	4	17	3	15
M. tenuicauda	26	25	25	28	14	11	37	11	55
M. tuba	11	10	10	16	8	7	16	6	21
Total	1109	1093	1092	1369	941	501	1761	290	1016

## Sheet: Tab S4
Variable	Predictor	N	λ	Est.	SE	t	P	R2pred
Inferred mating syndrome	Intercept	109	0.46	0.34	0.04	8.39	<0.001	0.38
hypodermic vs. reciprocal	Reciprocal			0.21	0.04	4.93	<0.001
Inferred mating syndrome (ex. Clade I)	Intercept	86	0.71	0.38	0.09	4.15	<0.001	0.35
hypodermic vs. reciprocal	Reciprocal			0.2	0.06	3.51	<0.001
Received sperm location	Intercept	94	0.58	0.39	0.05	7.56	<0.001	0.36
hypodermic vs. antrum only	Antrum			0.16	0.05	3.08	0.003
Bristle state	Intercept	115	0.44	0.36	0.04	8.64	<0.001	0.35
absent/reduced vs. present	Present			0.16	0.04	3.92	<0.001
Antrum state	Intercept	118	0.47	0.34	0.04	8.52	<0.001	0.4
thin vs. thickened	Thickened			0.22	0.04	5.32	<0.001

## Sheet: Tab S5
RNA-Source	ID	Short	Reference assembly	het_own_ref	het_common_ref	het_used	Location	Multi_assembly	Population
Mac001_2476	2476	Mac001	NA	0.00105	NA	0.00105	FL_culture	No	FL_culture-FL08
Mac002_2224	2224	Mac002	NA	0.00182	NA	0.00182	Pisa	No	Pisa-A4
Mac003_3326	3326	Mac003	NA	0.00049	NA	0.00049	Lignano	No	Lignano-M1
Mac004_2308	2308	Mac004	Mac004_20180705	NA	0.00025	0.00025	Anfora	Yes	Anfora-J22
Mac004_2323	2323	Mac004	Mac004_20180705	NA	0.00039	0.00039	Anfora	Yes	Anfora-J22
Mac004_2328	2328	Mac004	Mac004_20180705	NA	0.00022	0.00022	Anfora	Yes	Anfora-J22
Macjan_3212	3212	Macjan	NA	0.00276	NA	0.00276	Basel cultures	No	Basel cultures-Mac008_culture
Mac009_3266	3266	Mac009	NA	0.00038	NA	0.00038	Lignano	No	Lignano-I5
Mac022_2773	2773	Mac022	NA	0.00031	NA	0.00031	Basel_new_setup	No	Basel_new_setup-Culture
Mac034_2041	2041	Mac034	NA	0.00026	NA	0.00026	Florida	No	Florida-G6-9
Mac035_2048	2048	Mac035	NA	0.00027	NA	0.00027	Florida	No	Florida-G3
Mac036_3344	3344	Mac036	Mac036_3344	0.00037	0.00037	0.00037	Elba Trip	No	Elba Trip-F3
Mac036_2047	2047	Mac036	Mac036_3344	0.00042	0.0039	0.00042	Florida	No	Florida-G6-9
Mac037_2098	2098	Mac037	NA	0.00047	NA	0.00047	Florida	No	Florida-G6
Mac038_2031	2031	Mac038	Mac038_2031	0.00032	0.00033	0.00032	Florida	No	Florida-D2
Mac038_2074	2074	Mac038	Mac038_2031	0.00043	0.00025	0.00043	Florida	No	Florida-D2
Mac039_2089	2089	Mac039	NA	0.00113	NA	0.00113	Florida	No	Florida-K4
Mac042_3213	3213	Mac042	NA	0.0013	NA	0.0013	Basel cultures	No	Basel cultures-Mac042_culture
Mac043_2172	2172	Mac043	NA	0.00066	NA	0.00066	Florida	No	Florida-I or L
Mac045_2107	2107	Mac045	NA	0.0004	NA	0.0004	Florida	No	Florida-K4
Mac046_2115	2115	Mac046	NA	0.00067	NA	0.00067	Florida	No	Florida-K4
Mac047_2822	2822	Mac047	Mac047_2822	0.00159	0.00159	0.00159	Perth	No	Perth-B9
Mac047_3341	3341	Mac047	Mac047_2822	0.00039	0.00167	0.00039	Elba Trip	No	Elba Trip-C18
Mac047_2105	2105	Mac047	Mac047_2822	0.00038	0.00216	0.00038	Florida	No	Florida-D11+D13
Mac048_2472	2472	Mac048	NA	0.00186	NA	0.00186	FL_culture	No	FL_culture-FL07
Macgab_g_2017	2017	Mac049	Macgab_g_2780	0.00126	0.00229	0.00126	Florida	No	Florida-D11
Macgab_g_2780	2780	Mac049	Macgab_g_2780	0.00123	0.00124	0.00123	FL_culture	No	FL_culture-FL21-Dinject
Mac050_3360	3360	Mac050	Mac050_3247	0.00034	0.00059	0.00034	Region Basel	No	Region Basel-B1
Mac050_2389	2389	Mac050	Mac050_3247	0.00033	0.00043	0.00033	Region Basel	No	Region Basel-C15
Mac050_3247	3247	Mac050	Mac050_3247	0.00277	0.00277	0.00277	Lignano	No	Lignano-H6
Mac054_2294	2294	Mac054	NA	0.00228	NA	0.00228	Anfora	No	Anfora-F3
Mac055_2373	2373	Mac055	Mac055_2375	NA	0.00107	0.00107	Region Basel	No	Region Basel-B10
Mac055_2377	2377	Mac055	Mac055_2375	NA	0.00146	0.00146	Region Basel	No	Region Basel-B10
Mac055_2403	2403	Mac055	Mac055_2375	NA	0.00145	0.00145	Region Basel	No	Region Basel-B10
Mac055_2375	2375	Mac055	Mac055_2375	0.00047	0.00047	0.00047	Region Basel	No	Region Basel-C16
Mac056_2668	2668	Mac056	NA	0.00144	NA	0.00144	Zambia	No	Zambia-L16
Mac057_2630	2630	Mac057	NA	0.00109	NA	0.00109	Zambia	No	Zambia-K6
Mac058_2509	2509	Mac058	NA	0.0018	NA	0.0018	Zambia	No	Zambia-A3
Mac059_2512	2512	Mac059	NA	0.00192	NA	0.00192	Zambia	No	Zambia-B1
Mac060_2521	2521	Mac060	NA	0.00137	NA	0.00137	Zambia	No	Zambia-B1
Mac061_2514	2514	Mac061	NA	0.00135	NA	0.00135	Zambia	No	Zambia-B4
Mac062_2522	2522	Mac062	NA	0.0019	NA	0.0019	Zambia	No	Zambia-B2
Mac063_2552	2552	Mac063	NA	0.00043	NA	0.00043	Zambia	No	Zambia-B7
Mac064_2548	2548	Mac064	NA	0.00099	NA	0.00099	Zambia	No	Zambia-B7
Mac065_2585	2585	Mac065	NA	0.00105	NA	0.00105	Zambia	No	Zambia-H8
Mac066_2701	2701	Mac066	Mac066_2701	0.00036	0.00036	0.00036	Zambia	No	Zambia-N1
Mac066_2746	2746	Mac066	Mac066_2701	0.00038	0.0026	0.00038	Zambia	No	Zambia-Q7
Mac067_2612	2612	Mac067	NA	0.00144	NA	0.00144	Zambia	No	Zambia-H8
Mac068_2692	2692	Mac068	NA	0.0015	NA	0.0015	Zambia	No	Zambia-M1
Mac069_2576	2576	Mac069	NA	0.0018	NA	0.0018	Zambia	No	Zambia-D1_D2
Mac070_2669	2669	Mac070	NA	0.00118	NA	0.00118	Zambia	No	Zambia-Adrian Wood
Mac071_2650	2650	Mac071	NA	0.00124	NA	0.00124	Zambia	No	Zambia-HeinzSponge2
Mac072_2658	2658	Mac072	NA	0.00078	NA	0.00078	Zambia	No	Zambia-L16
Mac074_2691	2691	Mac074	NA	0.00183	NA	0.00183	Zambia	No	Zambia-M1
Mac075_2705	2705	Mac075	NA	0.00045	NA	0.00045	Zambia	No	Zambia-N1
Mac076_2756	2756	Mac076	NA	0.00056	NA	0.00056	Zambia	No	Zambia-Q14
Mac077_2645	2645	Mac077	NA	0.00155	NA	0.00155	Zambia	No	Zambia-Adrian Wood
Mac078_2802	2802	Mac078	Mac078_3244	0.00044	0.00176	0.00044	Perth	No	Perth-A9
Mac078_3244	3244	Mac078	NA	0.00038	NA	0.00038	Lignano	No	Lignano-G8
Mac080_2801	2801	Mac080	NA	0.00088	NA	0.00088	Perth	No	Perth-B1_2
Mac081_3136	3136	Mac081	Mac081_2864	0.00035	0.00218	0.00035	Queenscliff	No	Queenscliff-A14
Mac081_2864	2864	Mac081	Mac081_2864	0.00109	0.00109	0.00109	Perth	No	Perth-E6
Mac082_2845	2845	Mac082	NA	0.00131	NA	0.00131	Perth	No	Perth-C13
Mac083_2860	2860	Mac083	NA	0.0017	NA	0.0017	Perth	No	Perth-D9
Maccli_2930	2930	Maccli	Maccli_2911	0.00077	0.00161	0.00077	Perth	No	Perth-G11
Maccli_2911	2911	Maccli	Maccli_2911	0.00092	0.00092	0.00092	Perth	No	Perth-G7
Mac085_2953	2953	Mac085	NA	0.00106	NA	0.00106	Perth	No	Perth-I1
Mac086_2915	2915	Mac086	NA	0.00144	NA	0.00144	Perth	No	Perth-G23
Mac089_2974	2974	Mac089	NA	0.00031	NA	0.00031	Perth	No	Perth-J33
Mac090_2940	2940	Mac090	NA	0.00088	NA	0.00088	Perth	No	Perth-J35
Mac096_2978	2978	Mac096	NA	0.00174	NA	0.00174	Perth	No	Perth-J34
Mac092_2991	2991	Mac092	NA	0.0011	NA	0.0011	Queenscliff	No	Queenscliff-A8
Mac093_2988	2988	Mac093	NA	0.0003	NA	0.0003	Queenscliff	No	Queenscliff-A7
Macmir_2994	2994	Macmir	NA	0.00193	NA	0.00193	Queenscliff	No	Queenscliff-A8
Mac095_2984	2984	Mac095	NA	0.00043	NA	0.00043	Queenscliff	No	Queenscliff-A4
Mac096_3038	3038	Mac096	NA	0.00142	NA	0.00142	Queenscliff	No	Queenscliff-C21
Mac098_3072	3072	Mac098	NA	0.00138	NA	0.00138	Queenscliff	No	Queenscliff-D19
Mac100_3052	3052	Mac100	NA	0.00036	NA	0.00036	Queenscliff	No	Queenscliff-D20
Mac101_3113	3113	Mac101	Mac101_2936	0.00098	0.00341	0.00098	Queenscliff	No	Queenscliff-A14
Mac101_2936	2936	Mac101	Mac101_2936	0.00089	0.00089	0.00089	Perth	No	Perth-H12
Mac102_3204	3204	Mac102	NA	0.00043	NA	0.00043	Queenscliff	No	Queenscliff-D22
Mac103_3118	3118	Mac103	NA	0.00093	NA	0.00093	Queenscliff	No	Queenscliff-A14
Mac104_3180	3180	Mac104	NA	0.00038	NA	0.00038	Queenscliff	No	Queenscliff-F4
Mac105_3178	3178	Mac105	NA	0.00051	NA	0.00051	Queenscliff	No	Queenscliff-F4
Mac106_3143	3143	Mac106	NA	0.00027	NA	0.00027	Queenscliff	No	Queenscliff-G9
Mac108_3220	3220	Mac108	NA	0.00095	NA	0.00095	Basel cultures	No	Basel cultures-Mac108_culture
Mac112_3462	3462	Mac112	NA	0.00082	NA	0.00082	Tvaerminne	No	Tvaerminne-I1
Macaxi_2353	2353	Macaxi	Macaxi_20180705	NA	0.00101	0.00101	Anfora	Yes	Anfora-T3
Macaxi_2354	2354	Macaxi	Macaxi_20180705	NA	0.00144	0.00144	Anfora	Yes	Anfora-T3
Macbal_1184	1184	Macbal	NA	0.00172	NA	0.00172	Kristineberg	No	Kristineberg-C10
Maccur_3371	3371	Maccur	NA	0.00226	NA	0.00226	Tvaerminne	No	Tvaerminne-A10
Macdis_2219	2219	Macdis	Macdis_20180705	NA	0.00033	0.00033	Pisa	Yes	Pisa-D10
Macdis_2243	2243	Macdis	Macdis_20180705	NA	0.00024	0.00024	Pisa	Yes	Pisa-D5
Macdis_2246	2246	Macdis	Macdis_20180705	NA	0.00024	0.00024	Pisa	Yes	Pisa-D5
Macfin_3323	3323	Macfin	NA	0.00039	NA	0.00039	Lignano	No	Lignano-M6
Macgab_2021	2021	Macgab	Macgab_2441	0.00043	0.00073	0.00043	Florida	No	Florida-A8
Macgab_2063	2063	Macgab	Macgab_2441	0.00175	0.00334	0.00175	Florida	No	Florida-C10
Macgab_2005	2005	Macgab	Macgab_2441	0.00103	0.00357	0.00103	Florida	No	Florida-C2
Macgab_2441	2441	Macgab	Macgab_2441	0.00036	0.00036	0.00036	FL_culture	No	FL_culture-FL01
Macgab_2451	2451	Macgab	Macgab_2441	0.00038	0.0033	0.00038	FL_culture	No	FL_culture-FL05
Macgab_2982	2982	Macgab	Macgab_2441	0.00041	0.00302	0.00041	Perth	No	Perth-J34
Macgab_2093	2093	Macgab	Macgab_2441	0.0004	0.00326	0.0004	Florida	No	Florida-K5
Macgab_2139	2139	Macgab	Macgab_2441	0.00156	0.00358	0.00156	Florida	No	Florida-L7
Macgab_2143	2143	Macgab	Macgab_2441	0.00212	0.00356	0.00212	Florida	No	Florida-L7
Macgie_2302	2302	Macgie	NA	0.00109	NA	0.00109	Anfora	No	Anfora-G13
Macham_3399	3399	Macham	NA	0.00275	NA	0.00275	Tvaerminne	No	Tvaerminne-B10
Machys_2330	2330	Machys	NA	0.00218	NA	0.00218	Anfora	No	Anfora-J17
Machys_a_2062	2062	Machys_a	NA	0.00044	NA	0.00044	Florida	No	Florida-C9
Machys_c_1205	1205	Machys_c	NA	0.00071	NA	0.00071	Kristineberg	No	Kristineberg-D Site Marco Rock Pool
Machys_d_2072	2072	Machys_d	Machys_d_2072	0.00036	0.00036	0.00036	Florida	No	Florida-D13
Machys_d_2466	2466	Machys_d	Machys_d_2072	0.00034	0.002	0.00034	FL_culture	No	FL_culture-FL10
Mackar_2370	2370	Mackar	NA	0.00053	NA	0.00053	Region Basel	No	Region Basel-B8
Maclig_2427	2427	Maclig	Maclig_20180705	NA	0.00237	0.00237	Basel_new_setup	Yes	Basel_new_setup-..
Maclig_2426	2426	Maclig	Maclig_20180705	NA	0.00193	0.00193	Basel_new_setup	Yes	Basel_new_setup-Culture LS3 A5
Maclig_2429	2429	Maclig	Maclig_20180705	NA	0.00266	0.00266	Basel_new_setup	Yes	Basel_new_setup-Culture LS3 A5
Maclon_3284	3284	Maclon	NA	0.00122	NA	0.00122	Lignano	No	Lignano-M10
Macmin_3429	3429	Macmin	NA	0.00106	NA	0.00106	Tvaerminne	No	Tvaerminne-C4
Macmys_2233	2233	Macmys	Macmys_20180705	NA	0.00098	0.00098	Pisa	Yes	Pisa-A4
Macmys_2228	2228	Macmys	Macmys_20180705	NA	0.00094	0.00094	Pisa	Yes	Pisa-D12
Macmys_2239	2239	Macmys	Macmys_20180705	NA	0.00104	0.00104	Pisa	Yes	Pisa-D12
Macpar_3473	3473	Macpar	NA	0.0014	NA	0.0014	Thessaloniki	No	Thessaloniki-A8
Macpoz_2365	2365	Macpoz	Macpoz_20180705	NA	0.0003	0.0003	FMI Zebrafish Aquarium	Yes	FMI Zebrafish Aquarium-MP Rack IV
Macpoz_2367	2367	Macpoz	Macpoz_20180705	NA	0.00017	0.00017	FMI Zebrafish Aquarium	Yes	FMI Zebrafish Aquarium-MP Rack IV
Macpoz_2419	2419	Macpoz	Macpoz_20180705	NA	0.00034	0.00034	FMI Zebrafish Aquarium	Yes	FMI Zebrafish Aquarium-MP Rack IV
Macpus_1189	1189	Macpus	NA	0.00039	NA	0.00039	Kristineberg	No	Kristineberg-C10
Macqui_2795	2795	Macqui	Macqui_2795	0.00046	0.00046	0.00046	Regio	No	Regio-2016_Yasmin
Macqui_2765	2765	Macqui	Macqui_2795	0.0004	0.00063	0.0004	Regio Basel	No	Regio Basel-E3
Macret_2213	2213	Macret	NA	0.00197	NA	0.00197	Pisa	No	Pisa-C2
Macrst_2256	2256	Macrst	Macrst_2298	0.00042	0.0023	0.00042	Pisa	No	Pisa-D13
Macrst_2298	2298	Macrst	Macrst_2298	0.00044	0.00044	0.00044	Anfora	No	Anfora-G13
Macrub_3305	3305	Macrub	Macrub_1218	0.00032	0.00372	0.00032	Elba Trip	No	Elba Trip-C20
Macrub_1218	1218	Macrub	Macrub_1218	0.001	0.001	0.001	Kristineberg	No	Kristineberg-D Site Lukas Shell Sand
Macrub_2111	2111	Macrub	Macrub_1218	0.0012	0.00249	0.0012	Florida	No	Florida-D11+D13
Macten_3414	3414	Macten	NA	0.00034	NA	0.00034	Tvaerminne	No	Tvaerminne-B11
Mactub_2398	2398	Mactub	Mactub_20180705	NA	0.00053	0.00053	Region Basel	Yes	Region Basel-C13
Mactub_2411	2411	Mactub	Mactub_20180705	NA	0.0005	0.0005	Region Basel	Yes	Region Basel-C15
Mactub_2384	2384	Mactub	Mactub_20180705	NA	0.00118	0.00118	Region Basel	Yes	Region Basel-C9

## Sheet: Tab S6
Variable	Species grouping	Predictor	N	λ	Est.	SE	t	P	R2pred
Per site heterozygosity	All species	Intercept	90	0.32	1.66	0.18	9.44	<0.001	0.49
		Heterozygosity			0.4	0.06	7.2	<0.001
	Hypodermic syndrome	Intercept	34	0.34	0.85	0.22	3.83	<0.001	0.19
		Heterozygosity			0.17	0.07	2.46	0.019
	Reciprocal syndrome	Intercept	50	0.34	1.69	0.24	6.98	<0.001	0.4
		Heterozygosity			0.38	0.08	4.71	<0.001
Body size	All species	Intercept	120	0.45	1.42	0.38	3.74	<0.001	0.31
		Body size			-0.37	0.14	-2.58	0.01
	Hypodermic syndrome	Intercept	40	0.05	0.86	0.46	1.88	0.07	0.01
		Body size			-0.2	0.17	-1.14	0.26
	Reciprocal syndrome	Intercept	69	0.86	1.59	0.44	3.61	<0.001	0.32
		Body size			-0.38	0.16	-2.32	0.02
Antrum complexity	All species	Intercept	118	0.45	0.32	0.04	8.8	<0.001	0.43
		Complexity			0.06	0.01	6.9	<0.001
	Hypodermic syndrome	Intercept	40	0*	0.37	0.02	15.49	<0.001	0.07
		Complexity			-0.15	0.06	-2.72	0.01
	Reciprocal syndrome	Intercept	69	0.83	0.32	0.08	4.11	<0.001	0.32
		Complexity			0.06	0.02	3.9	<0.001
Stylet length	All species	Intercept	118	0.52	-0.15	0.15	-0.97	0.33	0.38
		Length			0.34	0.08	3.98	<0.001
	Hypodermic syndrome	Intercept	40	0.07	0.54	0.26	2.1	0.04	-0.03
		Length			-0.13	0.16	-0.77	0.44
	Reciprocal syndrome	Intercept	68	0.83	0.34	0.23	1.47	0.15	0.33
		Length			0.12	0.11	1.06	0.29
Total sperm length	All species	Intercept	114	0.36	-0.55	0.18	-3.06	0.003	0.4
		Length			0.56	0.1	5.58	<0.001
	Hypodermic syndrome	Intercept	40	0.07	0.51	0.31	1.68	0.1	-0.01
		Length			-0.1	0.19	-0.56	0.58
	Reciprocal syndrome	Intercept	66	0.61	-0.34	0.29	-1.19	0.24	0.3
		Length			0.49	0.15	3.19	0.002
Sperm bristle length	All species	Intercept	113	0.48	0.35	0.04	8.04	<0.001	0.36
		Length			0.17	0.04	4.15	<0.001
	Hypodermic syndrome	Intercept	40	0*	0.36	0.03	13.83	<0.001	0.05
		Length			-0.15	0.11	-1.35	0.19
	Reciprocal syndrome	Intercept	66	0.86	0.5	0.12	4.23	<0.001	0.31
		Length			0.07	0.1	0.69	0.5

## Sheet: Tab S7
Variable	Predictor	N	λ	Est.	SE	t	P	R2pred	tiso	dfiso	Piso
A) Allometry models
Testis size	Intercept	120	0.54	0.04	0.32	0.12	0.9	0.37	-	-	-
	Body size			0.71	0.12	5.93	<0.001		-2.39	118	0.009
Ovary size	Intercept	120	0.57	-0.64	0.21	-3.07	0.003	0.73	-	-	-
	Body size			1.01	0.08	12.7	<0.001		0.06	118	0.53
B) Covariate models
Testis size	Intercept	109	0.45	0.29	0.31	0.93	0.35	0.39
hypodermic vs.	Body size			0.61	0.12	5.2	<0.001
reciprocal	Reciprocal			0.11	0.04	2.68	0.009
Ovary size	Intercept	109	0.44	-0.65	0.21	-3.09	0.003	0.72
hypodermic vs.	Body size			1.02	0.08	12.71	<0.001
reciprocal	Reciprocal			-0.11	0.03	-3.97	<0.001

## Sheet: Tab S8
Predictor	N	λ	Est.	SE	t	P	R2pred
Intercept	120	0.51	0.06	0.03	2.15	0.03	0.11
residual ovary size			-0.53	0.14	-3.7	<0.001

## Sheet: Tab S9
Predictor	N	λ	Est.	SE	t	P	R2pred
A) All species
Intercept	111	0.13	1.08	0.32	3.4	<0.001	0.51
Antrum complexity			0.03	0.01	2.3	0.02
Stylet length			0.32	0.1	3.11	0.002
Total sperm length			0.33	0.11	3.11	0.002
Sperm bristle length			-0.05	0.05	-1.14	0.26
Body size			-0.68	0.13	-5.15	<0.001
B) Hypodermic mating syndrome
Intercept	40	0*	0.79	0.47	1.67	0.11	0.12
Antrum complexity			-0.16	0.06	-2.48	0.02
Stylet length			0.2	0.25	0.78	0.44
Total sperm length			-0.13	0.21	-0.62	0.54
Sperm bristle length			-0.12	0.13	-0.91	0.37
Body size			-0.19	0.28	-0.67	0.51
C) Reciprocal mating syndrome
Intercept	64	0.04	0.81	0.39	2.08	0.04	0.45
Antrum complexity			0.04	0.02	2.55	0.01
Stylet length			0.44	0.11	3.92	<0.001
Total sperm length			0.42	0.12	3.52	<0.001
Sperm bristle length			0.09	0.07	1.41	0.16
Body size			-0.81	0.15	-5.56	<0.001
